# Supplementary material for: Joint Modeling of RNAseq and Radiomics Data for Glioma Molecular Characterization and Prediction
Source: Front Med (Lausanne). 2021 Aug 19;8:705071. doi: 10.3389/fmed.2021.705071 (PMC8416908; doi:10.3389/fmed.2021.705071)
Supplement: Supplementary file 1 [file Table_1.xlsx]

## Sheet: DEG ATRX
Iteration #
1	TEC	FABP4	LINC01667	FANCL	IGDCC3	FETUB	KCTD9	NCR3	TAP2	DANCR	SH3RF1	SLFN12	RBM28	HECTD3	BTBD6	GJA9	RAB25	LINC00858	HIGD1C	PC	C1orf162	SLFN11	LAMTOR1	CD70	CRYZL1	PPP1R42	OR10P1	SMAD7	CHRDL2	ZNF195	ZMYM1	DNER	DAGLA	CTSZ	HACD2	COL27A1	HNRNPA3	ARMC2	C18orf21	PSMF1	PTGR1	PPP1R15B	TGFBR3L	SLC25A16	METTL8	GLB1L2	NAXD	PET100	HCN2
2	LINC01667	TEC	FABP4	IGDCC3	NCR3	KCTD9	DANCR	TAP2	CD70	FETUB	SLFN11	SLFN12	GJA9	LINC00858	SH3RF1	ZNF195	LAMTOR1	HECTD3	BTBD6	RBM28	UBE2Q1	A1CF	PPP1R15B	OR52W1	DNER	CLCN7	CRYZL1	PC	BLOC1S6	HIGD1C	CHRDL2	RAB25	DAGLA	SLC1A5	SMAD7	TP73	MIR99A	FANCL	NAXD	TPST1	PET100	NIF3L1	PTPRA	COL27A1	MGST2	LVRN	OTUD1	NSMCE2	SNORD114-29
3	TEC	FABP4	LINC01667	KCTD9	SH3RF1	FETUB	TAP2	SLFN12	IGDCC3	GJA9	TP73	RBM28	NCR3	HECTD3	MTUS1	DANCR	BTBD6	C18orf21	HIST1H4K	ZNF132	HIGD1C	RAB25	NAXD	DAGLA	NLRC4	HNRNPA3	CD70	CHRDL2	LINC00858	NIF3L1	PET100	KCNB1	C1orf162	CRYZL1	PTH	LINC00589	PC	OTUD1	WDR73	RMND1	SNHG11	TPST1	CLCN7	COL27A1	CLDN9	NMNAT1	SLC25A16	SLC16A14	SMAD7
4	TEC	LINC01667	FABP4	MGST2	IGDCC3	FANCL	KCTD9	CD70	NCR3	DANCR	TAP2	SLFN12	RAB25	RBM28	NAT8	GJA9	MIR553	ELOA3	KCNB1	NAXD	LINC00589	CLDN9	SH3RF1	PPP1R15B	HECTD3	LRRC55	FOXF2	ZNF195	LAMTOR1	COL27A1	HGS	TPST1	OTUD1	C18orf21	FETUB	OR52W1	HIGD1C	CHRDL2	PRICKLE3	PLXND1	SYNDIG1L	LINC00858	ARMC2	BLOC1S6	PTGR1	TP73	CCDC14	ANKRD36C	PGGT1B
5	TEC	LINC01667	FABP4	SH3RF1	KCTD9	MATR3	NCR3	DANCR	HECTD3	NAXD	RBM28	C1orf162	PPP1R15B	FETUB	GJA9	PTGR1	LAMTOR1	SLFN12	LINC00858	TAP2	OTUD1	IGDCC3	DAGLA	CTSZ	SMAD7	SLFN11	NSMCE2	COL27A1	CD70	SLC15A3	C18orf21	WDR73	PET100	MGST2	LINC01087	ZMYM1	LINC00589	HIGD1C	BTBD6	ABCC1	TGFBR3L	KCNB1	RAB25	GCG	FANCL	METTL8	ARMC2	ZNF195	ADH5
6	FABP4	TEC	LINC01667	KCTD9	IGDCC3	SH3RF1	NCR3	FETUB	HECTD3	HIGD1C	RBM28	COL27A1	C18orf21	LINC00858	PPP1R15B	SLFN12	RAB25	PTH	DANCR	C1orf162	SLC25A43	PTGR1	NAXD	METTL8	LVRN	GJA9	CD70	WDR73	NIF3L1	ARMC2	CHRDL2	DAGLA	TAP2	HNRNPA3	CRYBB3	KCNAB1-AS2	MATR3	ADGRL4	KCNB1	PET100	MLN	G6PC	PTPRA	BTBD6	GLB1L2	TP73	C16orf72	MGST2	LAMTOR1
7	TEC	LINC01667	FABP4	SH3RF1	HECTD3	ZNF195	OR52W1	C1orf162	DANCR	CD70	DYNC1I1	LINC00858	NCR3	FETUB	TAP2	KCTD9	PTGR1	LAMTOR1	OTUD1	CLCN7	RBM28	PLXND1	SLFN11	SMAD7	IGDCC3	PPP1R15B	GJA9	HAS2	DNER	PVR	LVRN	OR10P1	UBE2Q1	BLOC1S6	LINC01038	PC	CRYZL1	TPST1	PPP1R42	CHFR	SLFN12	ZNF132	NAXD	ABCC1	NIF3L1	LLGL2	HIGD1C	LINC00589	MATR3
8	TEC	LINC01667	FABP4	IGDCC3	KCTD9	RBM28	TAP2	NCR3	GJA9	FETUB	SH3RF1	DANCR	CD70	LINC00858	SLFN12	BLOC1S6	HIGD1C	COL27A1	PC	DAGLA	CRYZL1	NAXD	HECTD3	C1orf162	PTGR1	KCNB1	CHRDL2	RAB25	FANCL	ZMYM1	HACD2	G6PC	PPP1R15B	METTL8	BTBD6	SAT2	WDR73	MIR99A	LVRN	SMYD5	TP73	MGST2	YIF1B	RFK	GLB1L2	C18orf21	PET100	LINC00589	ARMC2
9	TEC	FABP4	LINC01667	TAP2	KCTD9	FANCL	GJA9	SLFN12	NCR3	DANCR	BTBD6	IGDCC3	LINC00858	HECTD3	C1orf162	CD70	RAB25	SH3RF1	DYNLRB1	SLC1A5	RBM28	PC	ZNF195	FETUB	SMAD7	PVR	COL27A1	CHRDL2	CRYZL1	YIF1B	SMYD5	HIGD1C	METTL8	GLB1L2	TGFBR3L	SNHG11	DNER	TPST1	TP73	BLOC1S6	ATP2B2-IT2	PRICKLE3	MGST2	PPP1R15B	HCN2	OTUD1	SAT2	LAMTOR1	DAGLA
10	TEC	LINC01667	FABP4	IGDCC3	NCR3	FETUB	HECTD3	MTUS1	FANCL	SLC1A5	KCTD9	RBM28	BTBD6	ZNF132	SMAD7	SH3RF1	TAP2	AIPL1	SLFN11	HIST1H4K	DANCR	NAXD	SNORD6	DNER	RMND1	CRYZL1	A1CF	OTUD1	TP73	GCG	NIF3L1	DYNC1I1	LAMTOR1	SNHG11	LINC00858	SLFN12	LINC01038	UBE2Q1	CHFR	CCDC14	CD70	DAGLA	NLRC4	ZNF195	PLEKHA8P1	GJA9	TKTL1	RFK	C1orf162
11	TEC	LINC01667	FABP4	MGST2	FANCL	KCNB1	KCTD9	NAT8	SLFN12	CD70	HGS	MIR553	LRRC55	ELOA3	COL27A1	PRICKLE3	RAB25	LINC00589	SYNDIG1L	HECTD3	RBM28	GJA9	ZFP69	SH3RF1	C18orf21	NAXD	OR2B11	FOXF2	ARMC2	TAP2	NCR3	CHRDL2	DANCR	CLDN9	ZNF680	TP73	CYB5R2	IMPA2	ZMYM1	ZNF132	ANKRD36C	ZNF195	C7orf50	ALK	FETUB	NIF3L1	PTPRA	LVRN	C16orf72
12	TEC	LINC01667	FABP4	MGST2	LINC01353	HGS	FANCL	SLC1A5	KCTD9	GALK1	KCNB1	HECTD3	CD70	MIR553	SLFN12	MTUS1	RAB25	DANCR	NCR3	TAP2	EFCAB8	FETUB	CLCN7	SYNDIG1L	NAXD	PTH	IGDCC3	ARMC2	SH3RF1	RBM28	BTBD6	FOXF2	C18orf21	NAT8	ELOA3	CHRDL2	TPST1	GJA9	SLFN11	LINC00589	TP73	COL27A1	PPP1R42	SNHG11	PTPRA	PTGR1	SMAD7	CMTR2	HIST3H3
13	TEC	FANCL	FABP4	LINC01667	GALK1	SH3RF1	PLXND1	RBM28	DANCR	IGDCC3	HECTD3	KCTD9	CD70	TAP2	ZNF195	OTUD1	FETUB	LAMTOR1	SLFN12	SLC1A5	GJA9	NAXD	NCR3	LINC00858	MTUS1	DNER	DYNC1I1	BTBD6	TP73	SLFN11	OR52W1	UBE2Q1	OR10P1	ZNF132	CLCN7	PSMF1	HIST3H3	SNHG11	PTGR1	PTH	SLC25A16	TPST1	SMAD7	NIF3L1	HIGD1C	C18orf21	RAB25	CHRDL2	SLC16A14
14	TEC	LINC01667	FABP4	FANCL	DAGLA	RBM28	SH3RF1	HECTD3	DANCR	NAXD	PPP1R15B	NCR3	TAP2	GJA9	KCTD9	PTGR1	SLFN12	FETUB	IGDCC3	CD70	SLFN11	LAMTOR1	TRPT1	SMAD7	LINC00858	ARHGAP27	HIGD1C	LINC01353	G6PC	METTL8	KCNB1	NSMCE2	ZNF132	SNHG11	ZMYM1	SLC1A5	CRYZL1	PC	SAT2	LINC00589	MATR3	NLRC4	PLXND1	WDR73	CHFR	BTBD6	COL27A1	CTSZ	ZNF195
15	TEC	LINC01667	FABP4	DAGLA	RBM28	NCR3	SLFN11	FETUB	KCTD9	IGDCC3	TAP2	DANCR	C1orf162	SH3RF1	NIF3L1	SLFN12	HECTD3	GJA9	HIGD1C	PPP1R15B	FANCL	CRYZL1	C18orf21	G6PC	LLGL2	NAXD	LINC00589	LAMTOR1	LINC00858	PTH	CD70	SLC15A3	TP73	PC	PET100	MTUS1	CLDN9	BTBD6	SNHG11	CHRDL2	ABCC1	GCG	COL27A1	CTSZ	SLC25A16	AIPL1	DNER	ZMYM1	PTGR1
16	TEC	FABP4	LINC01667	TAP2	KCTD9	GJA9	FETUB	HIGD1C	SLFN12	NIF3L1	SLFN11	C1orf162	SH3RF1	HECTD3	CD70	PET100	RBM28	DAGLA	C18orf21	PC	OTUD1	NCR3	DANCR	TP73	ZNF132	NSMCE2	CRYZL1	RAB25	SLC1A5	LVRN	FANCL	SAT2	BTBD6	CLDN9	COL27A1	METTL8	IGDCC3	LINC00589	SNHG11	NAXD	LAMTOR1	HAS2	BLOC1S6	DNER	TPST1	NMNAT1	FOXF2	KCNB1	TGFBR3L
17	FANCL	GALK1	TEC	FABP4	LINC01667	RBM28	HECTD3	SH3RF1	NAXD	FETUB	TAP2	CLCN7	KCTD9	SLFN11	IGDCC3	GJA9	AIPL1	ZNF132	SMAD7	LAMTOR1	KCNB1	SLC1A5	CD70	LINC00858	NCR3	PPP1R15B	DANCR	C18orf21	SLFN12	DNER	LINC00589	DNAJC27	NLRC4	TRPT1	PLXND1	HIGD1C	C1orf162	ARHGAP27	OTUD1	ABCC1	PC	SNHG11	ZNF32-AS1	BTBD6	DYNC1I1	COL27A1	ACAT1	GCG	UBE2Q1
18	FABP4	LINC01667	TEC	MGST2	KCTD9	MIR553	SLFN12	RAB25	CD70	TAP2	FOXF2	KCNB1	TP73	HGS	SYNDIG1L	NAT8	GJA9	ELOA3	COL27A1	CHRDL2	BTBD6	NCR3	C18orf21	HECTD3	ARMC2	CYB5R2	LINC00589	CLDN9	SLC1A5	SLFN11	C1orf162	IMPA2	DAGLA	CD300LF	DANCR	PET100	C16orf72	SH3RF1	PTH	TPST1	IGDCC3	YIF1B	ANKRD36C	NAXD	PGGT1B	PSMF1	GCNT1	SNORD17	AFDN-DT
19	TEC	FABP4	LINC01667	FANCL	TAP2	KCTD9	IGDCC3	FETUB	SH3RF1	GJA9	SLFN12	PC	PPP1R15B	NAXD	NCR3	RBM28	BTBD6	CD70	LINC00858	HECTD3	COL27A1	HIGD1C	DANCR	BLOC1S6	RAB25	LVRN	PTGR1	METTL8	C1orf162	NIF3L1	GLB1L2	ZNF132	PVR	SMYD5	PET100	LAMTOR1	MATR3	CHRDL2	TGFBR3L	HACD2	PTPRA	TP73	ZNF195	KCNB1	NSMCE2	ZMYM1	SNORD17	SLFN11	DAGLA
20	TEC	FABP4	LINC01667	NCR3	HECTD3	SLFN11	SH3RF1	KCTD9	TAP2	GJA9	CD70	FETUB	DANCR	HIGD1C	C1orf162	RBM28	LVRN	SLFN12	PVR	PPP1R15B	BLOC1S6	LINC00858	NIF3L1	COL27A1	LAMTOR1	CTSZ	OTUD1	NAXD	PTGR1	LINC00589	SNHG11	ZNF32-AS1	CHRDL2	SNORD17	PC	SAT2	G6PC	IGDCC3	C18orf21	PHACTR3	ZNF195	FANCL	CHFR	SMAD7	DNER	CLDN9	REEP4	MTUS1	MATR3
21	TEC	LINC01667	FABP4	TAP2	KCTD9	GJA9	SLFN12	HECTD3	SH3RF1	TP73	NCR3	DAGLA	ZMYM1	C1orf162	KCNAB1-AS2	PC	HIGD1C	TGFBR3L	CHRDL2	MIR99A	PET100	CD70	BTBD6	FETUB	COL27A1	LINC00589	PTGR1	C18orf21	RAB25	LINC00858	RBM28	SLFN11	MGST2	CRYZL1	DANCR	CLDN9	NAXD	HNRNPA3	NMNAT1	HAS2	LVRN	PHACTR3	BLOC1S6	IGDCC3	SMYD5	CTSZ	TPST1	FOXF2	NIF3L1
22	LINC01667	FABP4	TEC	LVRN	KCNB1	LINC01353	CD70	MGST2	COL27A1	ELOA3	KCTD9	ANKRD36C	ZNF680	LRRC55	SLFN12	NAT8	PVR	CLDN9	RAB25	MIR553	RBM28	PGGT1B	LCN1	HGS	PPP1R42	TAP2	IMPA2	PRICKLE3	CYB5R2	FOXF2	GJA9	ZFP69	NCR3	G6PC	SYNDIG1L	SAT2	PTPRA	ARMC2	SH3RF1	C18orf21	STUB1	DNER	C16orf72	NAXD	HECTD3	GCNT1	LINC00858	C7orf50	CRYZL1
23	LINC01667	TEC	FABP4	MGST2	HGS	CD70	KCNB1	G6PC	KCTD9	NCR3	MIR553	RBM28	SLFN12	SLFN11	CLCN7	LAMTOR1	PPP1R15B	FETUB	C18orf21	ELOA3	NAT8	SYNDIG1L	COL27A1	LINC00589	ARMC2	SH3RF1	RAB25	DNER	C16orf72	NAXD	DANCR	CLDN9	ANKRD36C	HECTD3	OTUD1	FOXF2	PGGT1B	IGDCC3	LRRC55	LINC00858	NLRC4	CHFR	HIGD1C	CCDC14	CYB5R2	LVRN	TRIB2	CHRDL2	PTPRA
24	TEC	RBM28	FABP4	LINC01667	SH3RF1	SLC1A5	KCTD9	CLCN7	DANCR	LAMTOR1	HECTD3	LINC00858	IGDCC3	TAL2	CD70	PPP1R15B	TAP2	FETUB	NLRC4	G6PC	NAXD	METTL8	SLFN12	LINC01353	KCNB1	GJA9	SMAD7	DAGLA	CRYZL1	COL27A1	PHACTR3	BTBD6	NCR3	TRIB2	ZNF195	SNORD41	OTUD1	DNER	MATR3	KAZN	PTGR1	GALT	MTUS1	TRPT1	SAT2	TP73	SLC25A43	RAB25	PLEKHS1
25	TEC	LINC01667	FABP4	SH3RF1	DAGLA	NCR3	C1orf162	DANCR	TAP2	NAXD	KCTD9	HECTD3	GJA9	PPP1R15B	LAMTOR1	RBM28	PTGR1	FETUB	ABCC1	PLXND1	SLFN12	CD70	LINC00858	LLGL2	IGDCC3	ZNF195	PC	LINC00589	SMAD7	NSMCE2	BLOC1S6	DNER	SLC15A3	FANCL	HIGD1C	OTUD1	OR52W1	PVR	OR10P1	SLFN11	MGST2	CHRDL2	AIPL1	ZNF132	TP73	GCG	COL27A1	SLC16A14	SNHG11
26	TEC	LINC01667	C1orf162	FABP4	DAGLA	SH3RF1	NCR3	HECTD3	TAP2	PPP1R15B	SLFN11	SLFN12	RBM28	KCTD9	IGDCC3	FETUB	DANCR	GJA9	LINC00858	TP73	PC	CRYZL1	BTBD6	PET100	PTGR1	SMAD7	FANCL	OR10P1	LAMTOR1	MATR3	GCG	ZMYM1	DNER	CHRDL2	PEX5	TGFBR3L	HIGD1C	CD70	SLC15A3	NSMCE2	PPP1R42	SLC25A16	RAB25	PLXND1	LINC01038	MLN	SLC1A5	SBK2	ZNF195
27	TEC	LINC01667	FABP4	FANCL	HECTD3	RBM28	TAP2	SH3RF1	NCR3	KCTD9	GJA9	FETUB	METTL8	CD70	NAXD	PPP1R15B	SLFN12	IGDCC3	BLOC1S6	HIGD1C	ZNF132	LINC01353	CRYZL1	KCNB1	SBK2	SAT2	PC	DAGLA	FBXO40	DANCR	LINC00858	NIF3L1	GALT	MTUS1	SLC1A5	LAMTOR1	PTGR1	LINC00589	PHACTR3	KCNAB1-AS2	TP73	C18orf21	SLC25A21	BTBD6	ABCC1	SNHG11	GCG	RAB25	SLFN11
28	LINC01667	FABP4	TEC	MGST2	KCNB1	NCR3	CD70	KCTD9	LVRN	PVR	NAT8	ELOA3	TAP2	COL27A1	IGDCC3	DANCR	HECTD3	MIR553	HGS	SLFN12	RAB25	LCN1	C1orf162	G6PC	KCNAB1-AS2	PRICKLE3	LINC00858	CRYZL1	CLDN9	ZNF680	SYNDIG1L	C7orf50	FOXF2	TP73	SLFN11	GJA9	SH3RF1	ANKRD36C	LINC00589	NAXD	PTH	BTBD6	SNORD17	LRRC55	SAT2	ZFP69	TPST1	PTPRA	PHACTR3
29	FABP4	TEC	LINC01667	TAP2	SH3RF1	KCTD9	GJA9	FETUB	LINC00858	CD70	RBM28	HECTD3	SLFN12	PPP1R42	PC	C1orf162	LINC00589	DAGLA	G6PC	ZMYM1	HIGD1C	PTGR1	COL27A1	PTPRA	CLDN9	FAM184B	NAXD	DANCR	NCR3	TP73	YIF1B	LVRN	BTBD6	NIF3L1	IGDCC3	SLFN11	MIR99A	SNORD17	C18orf21	KCNB1	CHRDL2	RAB6B	TGFBR3L	NMNAT1	ARMC2	PVR	KAZN	HAS2	PET100
30	TEC	LINC01667	FABP4	KCNB1	MGST2	CD70	HECTD3	HGS	NCR3	KCTD9	SLFN12	NAT8	NIF3L1	MIR553	PPP1R42	OR2B11	COL27A1	FETUB	DANCR	ARMC2	NAXD	RBM28	TAP2	FOXF2	SYNDIG1L	ELOA3	GJA9	SLFN11	RAB25	C1orf162	SNORD17	C18orf21	HIGD1C	CD300LF	LINC00589	SH3RF1	ZFP69	IMPA2	CYB5R2	LINC00858	PSMF1	PRICKLE3	LRRC55	CHRDL2	C16orf72	PTGR1	ANKRD36C	YIF1B	SNHG11
31	TEC	LINC01667	FABP4	IGDCC3	C1orf162	DAGLA	PPP1R15B	SH3RF1	FETUB	NIF3L1	TAP2	RBM28	TTC23L	HACD2	DANCR	KCTD9	GJA9	NAXD	SLFN12	ZNF132	LAMTOR1	NSMCE2	NCR3	HECTD3	HIGD1C	C18orf21	SLFN11	MATR3	CD70	SLC1A5	LINC00858	KRT20	LINC00589	APOBEC3G	GCG	PET100	PC	SMAD7	TGFBR3L	CPSF4	TAL2	NMNAT1	OTUD1	CCDC14	PTGR1	SBK2	SNORD114-29	BLOC1S6	FANCL
32	TEC	FABP4	LINC01667	FANCL	TAP2	KCTD9	SLFN12	GJA9	FETUB	RBM28	SH3RF1	IGDCC3	TP73	HECTD3	BTBD6	RAB25	PET100	CHRDL2	CD70	PC	TGFBR3L	LINC00589	ARMC2	HIGD1C	C18orf21	HAS2	NAXD	HNRNPA3	ZNF132	SMYD5	NMNAT1	ZMYM1	COL27A1	DANCR	METTL8	NCR3	LINC00858	C1orf162	GLB1L2	SAT2	BLOC1S6	LVRN	CLDN9	FOXF2	NSMCE2	CRYZL1	HIST1H4K	KCNAB1-AS2	PTH
33	TEC	LINC01667	FABP4	HECTD3	KCTD9	NCR3	CD70	PVR	CRYZL1	FETUB	NSMCE2	SH3RF1	ZNF195	MTUS1	RBM28	TP73	NAXD	C1orf162	MATR3	OTUD1	SLFN12	KCNAB1-AS2	LVRN	PRKAB2	SAT2	DNER	PSMF1	PPP1R15B	SLFN11	ZNF132	SNHG11	DANCR	DYNC1I1	G6PC	NIF3L1	NLRC4	LAMTOR1	OR52W1	BTBD6	TPST1	IGDCC3	LINC00858	SLC1A5	SLC16A14	SLC15A3	GJA9	KCNB1	TAP2	RESP18
34	FABP4	TEC	LINC01667	KCTD9	TAP2	CD70	GJA9	SLFN12	HECTD3	NCR3	IGDCC3	LINC00858	METTL8	SH3RF1	FETUB	HIGD1C	COL27A1	BLOC1S6	PHACTR3	CHRDL2	PVR	DAGLA	LINC01353	RAB25	TP73	PC	NIF3L1	YIF1B	BTBD6	SLC1A5	PTGR1	G6PC	RBM28	ZMYM1	DANCR	LVRN	KCNB1	ARMC2	SSNA1	MGST2	HACD2	DNER	HNRNPA3	SLFN11	OR10V1	TPST1	LINC00589	GLB1L2	OR2B11
35	TEC	LINC01667	FABP4	IGDCC3	FETUB	KCTD9	SH3RF1	DANCR	DAGLA	HECTD3	TAP2	NCR3	GJA9	METTL8	HIGD1C	LINC00858	PLXND1	PPP1R15B	LINC01353	SLFN12	CD70	ZNF195	PC	NAXD	RBM28	BLOC1S6	SSNA1	CRYZL1	PTGR1	KCNB1	GLB1L2	SAT2	MTUS1	PVR	COL27A1	NIF3L1	LAMTOR1	PHACTR3	ZMYM1	SLC1A5	OTUD1	C18orf21	RAB25	PTPRA	BTBD6	FANCL	ZNF132	LVRN	TPST1
36	TEC	LINC01667	FABP4	KCTD9	SH3RF1	TAP2	IGDCC3	NCR3	LINC00858	FETUB	GJA9	CD70	RBM28	LAMTOR1	WDR73	C1orf162	PC	DANCR	NAXD	HECTD3	HIGD1C	DAGLA	RAB25	SLFN12	PTGR1	BTBD6	PPP1R15B	DNER	METTL8	MGST2	COL27A1	NLRC4	CRYZL1	CHRDL2	MTUS1	YIF1B	RFK	PHACTR3	PTPRA	KCNB1	SMYD5	SAT2	SMAD7	HS3ST3B1	SNORD17	ADH5	FANCL	MATR3	PVR
37	TEC	LINC01667	FABP4	TAP2	KCTD9	GJA9	SLFN12	HECTD3	IGDCC3	DAGLA	SH3RF1	PC	RBM28	HIGD1C	NCR3	NAXD	BTBD6	HIST1H4K	C1orf162	RAB25	LINC00858	TP73	C18orf21	PET100	COL27A1	FETUB	CHRDL2	NMNAT1	ARMC2	TGFBR3L	NSMCE2	CRYZL1	PPP1R15B	SMYD5	SNORD17	DANCR	LINC00589	NIF3L1	PVR	LVRN	KCNB1	MGST2	CD70	ZNF132	CLDN9	FANCL	ZMYM1	FOXF2	ADGRL4
38	FABP4	TEC	LINC01667	TAP2	GJA9	SH3RF1	KCTD9	RBM28	SLFN12	C1orf162	HIST1H4K	PC	FETUB	CD70	BLOC1S6	CRYZL1	DANCR	NCR3	LINC00858	HIGD1C	PTGR1	COL27A1	TGFBR3L	LLGL2	NAXD	IGDCC3	HECTD3	NMNAT1	RAB25	CLDN9	PHACTR3	BTBD6	PET100	LINC00589	TP73	NIF3L1	CHRDL2	LVRN	METTL8	YIF1B	MGST2	SAT2	RAB6B	DAGLA	GLB1L2	SBK2	SMYD5	C18orf21	NSMCE2
39	FABP4	TEC	LINC01667	SH3RF1	TAP2	KCTD9	HECTD3	GJA9	PC	SLFN12	METTL8	PPP1R15B	BTBD6	NCR3	CRYZL1	RBM28	FETUB	DANCR	TP73	LINC00858	RAB25	HIGD1C	LINC01353	CD70	SAT2	LAMTOR1	NMNAT1	SLC36A2	COL27A1	NIF3L1	PET100	IGDCC3	PHACTR3	PTGR1	MGST2	SNORD17	TGFBR3L	PVR	BLOC1S6	CHRDL2	GLB1L2	DAGLA	LVRN	C18orf21	LINC00589	SMYD5	OTUD1	APOBEC3G	SLC1A5
40	LINC01667	TEC	FABP4	KCTD9	SLFN11	C1orf162	CD70	G6PC	DAGLA	SLFN12	RBM28	FETUB	SH3RF1	CLCN7	ZNF195	TAL2	SLC1A5	HECTD3	LINC00858	ZMYM1	OTUD1	FANCL	TP73	LINC00589	CRYZL1	SLC25A43	IGDCC3	TAP2	GLB1L2	CMTR2	NCR3	METTL8	DNER	COL27A1	HAS2	NAXD	CCDC14	C18orf21	HIGD1C	DANCR	LVRN	DYNC1I1	CLDN9	PTPRA	CHRDL2	PTGR1	LAMTOR1	KCNB1	OR52W1
41	TEC	FABP4	LINC01667	TAP2	C1orf162	SH3RF1	DAGLA	IGDCC3	GJA9	KCTD9	SNORD114-29	DANCR	LINC00858	TTC23L	SLFN12	HECTD3	TGFBR3L	HACD2	CD70	SLFN11	DYM	BTBD6	SMAD7	PPP1R15B	FETUB	RBM28	NCR3	PC	CRYZL1	SLC1A5	TP73	FABP12	PLTP	NMNAT1	LAMTOR1	MATR3	SMYD5	NAXD	YIF1B	RAB25	COL27A1	DNER	FANCL	PTGR1	SNORD116-10	LINC00589	HIGD1C	KCNB1	MT1A
42	TEC	LINC01667	FABP4	DAGLA	KCTD9	TAP2	SH3RF1	C1orf162	RBM28	GJA9	SLFN12	NCR3	HECTD3	PPP1R15B	BTBD6	IGDCC3	HIGD1C	PC	SLC1A5	FETUB	LINC00858	BLOC1S6	NAXD	CRYZL1	PET100	DANCR	C18orf21	TP73	LINC00589	LAMTOR1	HNRNPA3	TGFBR3L	COL27A1	ZNF132	CTSZ	ZMYM1	RAB25	SNORD114-29	KCNB1	CHRDL2	GCG	NMNAT1	ABCC1	FABP12	NIF3L1	SLC25A16	MGST2	SMAD7	LINC01038
43	FABP4	LINC01667	TEC	NCR3	TAP2	HECTD3	FETUB	SH3RF1	LVRN	GJA9	KCTD9	CRYZL1	IGDCC3	DANCR	LINC00858	PVR	CD70	SAT2	SLFN12	BLOC1S6	RBM28	COL27A1	SLFN11	LINC00589	PC	SMAD7	TP73	CLDN9	HIGD1C	KCNAB1-AS2	BTBD6	PTGR1	PHACTR3	RAB25	KCNB1	C1orf162	NSMCE2	METTL8	NAXD	MIR99A	MGST2	AZU1	PET100	NLRC4	ZMYM1	ZNF132	C18orf21	NIF3L1	RAB6B
44	FABP4	TEC	LINC01667	IGDCC3	TAP2	LINC00858	C1orf162	DAGLA	SH3RF1	NCR3	RBM28	FETUB	KCTD9	GJA9	DANCR	SLFN12	HECTD3	CRYZL1	NAXD	ZMYM1	PPP1R15B	KCNB1	PC	MATR3	BLOC1S6	CD70	PTGR1	HIGD1C	NSMCE2	SAT2	RAB6B	COL27A1	METTL8	BTBD6	TGFBR3L	LLGL2	LINC00589	RAB25	PVR	ZNF132	LVRN	GCG	PHACTR3	HACD2	TP73	GLB1L2	PET100	YIF1B	MIR99A
45	TEC	LINC01667	FABP4	IGDCC3	MGST2	KCTD9	NAT8	FANCL	SLFN12	TAP2	RAB25	CD70	MIR553	COL27A1	GJA9	HGS	SYNDIG1L	CHRDL2	NCR3	DANCR	LINC00589	IMPA2	ZFP69	KCNB1	CYB5R2	RFK	NAXD	FOXF2	CLDN9	SH3RF1	PTPRA	HIGD1C	ARMC2	PPP1R15B	HECTD3	C18orf21	LRRC55	TPST1	FETUB	PRICKLE3	PGGT1B	ANKRD36C	C7orf50	LVRN	NIF3L1	GLIS2	TP73	BTBD6	PTH
46	TEC	FABP4	LINC01667	TAP2	PVR	CD70	FANCL	KCTD9	GJA9	SLFN12	PPP1R42	FETUB	SH3RF1	HECTD3	TP73	PTGR1	SAT2	LVRN	RBM28	BLOC1S6	DYNC1I1	PC	CRYZL1	DNER	RAB25	LINC00858	CHRDL2	ZNF195	ZMYM1	DANCR	COL27A1	HIGD1C	IGDCC3	TPST1	NAXD	METTL8	CLDN9	LINC00589	HIST1H4K	SLFN11	NCR3	GLB1L2	HAS2	PET100	C1orf162	ZNF132	C18orf21	SLC16A14	BTBD6
47	TEC	LINC01667	FABP4	NCR3	KCTD9	HECTD3	DAGLA	HIST1H4K	FETUB	SLFN12	SH3RF1	LINC00858	CD70	PPP1R42	TP73	C1orf162	GJA9	TAP2	FANCL	IGDCC3	CHRDL2	HIGD1C	KCNAB1-AS2	AIPL1	RBM28	PET100	TGFBR3L	WDR73	SLFN11	GCG	MGST2	DANCR	RAB25	COL27A1	LINC00589	YIF1B	PTGR1	C18orf21	MLN	CLDN9	GOLGA8R	PLTP	METTL8	KCNB1	LVRN	NAXD	ABCC1	BTBD6	DNER
48	FABP4	TEC	LINC01667	SH3RF1	TAP2	HECTD3	KCTD9	FETUB	NCR3	SLFN11	GJA9	LVRN	NAXD	CRYZL1	PVR	CD70	SLFN12	RBM28	SAT2	G6PC	COL27A1	IGDCC3	PC	PPP1R15B	KCNB1	LINC00589	BTBD6	HIGD1C	LINC00858	NIF3L1	C18orf21	MATR3	DANCR	RAB6B	C1orf162	BLOC1S6	CLDN9	OTUD1	TP73	POLR2J4	SMAD7	CHRDL2	METTL8	HAS2	LAMTOR1	LINC01038	FANCL	ZMYM1	AZU1
49	TEC	LINC01667	FABP4	FANCL	CLCN7	IGDCC3	KCTD9	SH3RF1	CD70	FETUB	ZNF195	HECTD3	C1orf162	BLOC1S6	SAT2	NCR3	DANCR	NAXD	SLFN11	PPP1R15B	OTUD1	LVRN	SLC1A5	G6PC	RBM28	LAMTOR1	MATR3	GALT	CHFR	CRYZL1	COL27A1	TAP2	METTL8	HIGD1C	COL24A1	LINC00858	PVR	ZNF132	SMAD7	SLFN12	PTGR1	SEMA4D	GJA9	ARHGAP27	PLXND1	BTBD6	ATP2B2-IT2	MTUS1	DNER
50	TEC	LINC01667	FABP4	MGST2	KCNAB1-AS2	RBM28	HGS	KCNB1	KCTD9	DANCR	MIR553	SLFN12	COL27A1	HECTD3	TAP2	LRRC55	RAB25	GJA9	CD70	IGDCC3	NAT8	ELOA3	NAXD	C18orf21	ARMC2	SH3RF1	FOXF2	NCR3	FETUB	SYNDIG1L	LINC00589	PTGR1	CHRDL2	PTH	CLDN9	LINC00858	C16orf72	CYB5R2	PRICKLE3	ANKRD36C	OR2B11	HIGD1C	ZFP69	LAMTOR1	C1orf162	ZNF195	SNORD17	IMPA2	PGGT1B
51	TEC	FABP4	LINC01667	DAGLA	TAP2	KCTD9	MRGPRD	SLC1A5	TTC23L	GJA9	NIF3L1	SH3RF1	HECTD3	CD70	PC	SLFN12	FETUB	SHANK2-AS1	SNHG11	RBM28	HIGD1C	SLC25A16	BLOC1S6	LINC01353	TAL2	BTBD6	SNORD114-29	DANCR	NMNAT1	PET100	MTUS1	PHACTR3	PVR	NCR3	PPP1R15B	TP73	LINC00858	IGDCC3	FANCL	DYNC1I1	ZNF132	SBK2	SLFN11	LINC00589	PTH	CLCN7	DNER	PTGR1	FOXF2
52	TEC	LINC01667	FABP4	RBM28	FANCL	IGDCC3	PPP1R15B	TAP2	SH3RF1	KCTD9	DANCR	GJA9	NCR3	NAXD	ZNF195	SLFN12	PLXND1	LAMTOR1	C1orf162	FETUB	ZNF132	DAGLA	CD70	HIGD1C	LINC00858	BLOC1S6	HECTD3	LINC00589	C18orf21	CRYZL1	NSMCE2	SBK2	PTGR1	DYNC1I1	SAT2	PC	METTL8	TPST1	COL27A1	OR52W1	OR10P1	KCNB1	NMNAT1	RAB25	YIF1B	SNHG11	NIF3L1	OTUD1	SMAD7
53	TEC	LINC01667	FABP4	DANCR	TAP2	NCR3	KCTD9	HECTD3	SH3RF1	RBM28	GJA9	CD70	IGDCC3	SMAD7	DNER	SLFN12	TTC23L	SLC1A5	UBE2Q1	NMNAT1	FETUB	NAXD	TP73	OR52W1	LAMTOR1	BTBD6	SLFN11	A1CF	ZNF195	NLRC4	OTUD1	ZNF132	LIN28B	SNORD114-29	PC	NIF3L1	LINC00589	ABCC1	LINC00858	CLCN7	TPST1	PET100	SNHG11	ARMC2	CHRDL2	TAL2	SLC25A16	FOXF2	PSMF1
54	TEC	LINC01667	FABP4	FANCL	FETUB	RBM28	HECTD3	NCR3	NAXD	NIF3L1	KCTD9	ZNF132	SLFN12	CD70	HIGD1C	TAP2	GJA9	SH3RF1	C18orf21	SLC25A16	SLFN11	POLR2J4	IGDCC3	LINC00589	BTBD6	PSMF1	HNRNPA3	ARMC2	SNHG11	NSMCE2	LINC00858	CHRDL2	SNORD6	ZMYM1	TP73	DANCR	SNORD17	RMND1	PLXND1	LINC01038	ADGRL4	COL27A1	MIR99A	LAMTOR1	TKTL1	PC	DNER	METTL8	MTUS1
55	TEC	LINC01667	FABP4	KCTD9	CD70	TAP2	FETUB	BTBD6	IGDCC3	TP73	LINC00858	RBM28	SLFN12	NCR3	MTUS1	SH3RF1	GJA9	CRYZL1	HECTD3	NLRC4	SNORD6	ZNF132	SLC1A5	PC	DNER	CHRDL2	SNHG11	NAXD	HNRNPA3	KCNB1	SMAD7	DYNC1I1	MATR3	DANCR	CLCN7	MIR99A	C1orf162	RAB25	PPP1R15B	DAGLA	LAMTOR1	COL27A1	PET100	SLC25A16	SAT2	METTL8	TPST1	YIF1B	OTUD1
56	TEC	LINC01667	FABP4	FANCL	IGDCC3	PPP1R15B	DAGLA	FETUB	KCTD9	RBM28	HECTD3	NCR3	TAP2	PPP1R42	ZNF195	SLFN12	NIF3L1	CD70	SH3RF1	HIGD1C	SLFN11	C18orf21	GJA9	LINC01353	SSNA1	PC	CHRDL2	TPST1	ZC2HC1A	DNAJC27	CRYZL1	BTBD6	TP73	DNER	MTUS1	HNRNPA3	LINC00858	DANCR	COL27A1	PLXND1	ZNF132	SNORD6	MIR99A	SLC25A16	NAXD	SLC1A5	ARHGAP27	MATR3	DYNC1I1
57	TEC	LINC01667	FABP4	KCTD9	DANCR	TAP2	GJA9	BTBD6	SLFN12	TTC23L	TP73	DAGLA	NMNAT1	NCR3	TPST1	SH3RF1	HECTD3	RBM28	LINC00858	MTUS1	CD70	ZNF195	C1orf162	SLC1A5	IGDCC3	PC	CHRDL2	RAB25	NAXD	CRYZL1	HIGD1C	PTGR1	SNORD114-29	OTUD1	SMAD7	ZNF132	PET100	PPP1R15B	MATR3	FOXF2	SMYD5	SLC16A14	ARMC2	PSMF1	SNHG11	LINC00589	SLFN11	PLXND1	NSMCE2
58	TEC	FABP4	LINC01667	KCTD9	SH3RF1	IGDCC3	DAGLA	HECTD3	RBM28	PPP1R15B	NAXD	FETUB	NCR3	SLFN12	METTL8	PPP1R42	MATR3	SSNA1	RAB25	G6PC	CD70	ZNF195	HIGD1C	HACD2	LINC00858	TAP2	NIF3L1	GJA9	MGST2	COL27A1	TPST1	CRYZL1	LINC01353	NSMCE2	TAL2	C18orf21	LVRN	BTBD6	ZNF132	SNORD114-7	FANCL	DNER	RFK	ARMC2	C16orf72	GLB1L2	OTUD1	ABCC1	CHRDL2
59	TEC	FABP4	LINC01667	RBM28	SLC1A5	CD70	HECTD3	SLFN11	TAP2	NCR3	LVRN	SH3RF1	FETUB	ZNF132	SAT2	KCTD9	CLCN7	NLRC4	CRYZL1	LINC01353	IGDCC3	GJA9	NAXD	SLFN12	SMAD7	DANCR	KCNB1	METTL8	G6PC	ZMYM1	DNER	BLOC1S6	LINC00589	NIF3L1	PVR	TPST1	BTBD6	PC	LAMTOR1	LINC00858	TAL2	REM1	STUB1	FBXO40	HIGD1C	GALT	NSMCE2	PHACTR3	COL27A1
60	TEC	FANCL	LINC01667	FABP4	HECTD3	SLFN11	NCR3	DAGLA	SH3RF1	RBM28	CD70	KCTD9	C1orf162	ARHGAP27	TAP2	PPP1R15B	LAMTOR1	DANCR	NAXD	DNER	SLFN12	IGDCC3	FETUB	OTUD1	GJA9	ZMYM1	ZNF195	ZNF32-AS1	HIGD1C	GCG	TRPT1	CTSZ	C18orf21	SNHG11	NIF3L1	LINC00589	SLC25A16	PC	CHFR	SMAD7	BTBD6	PLXND1	ABCC1	ZNF132	SLC15A3	PSMF1	SLC1A5	CHRDL2	COL24A1
61	TEC	LINC01667	FABP4	FETUB	KCTD9	TAP2	SH3RF1	HIGD1C	SLFN12	GJA9	RBM28	CD70	NAXD	NIF3L1	HECTD3	C18orf21	LINC00589	C1orf162	PC	ZNF132	DAGLA	GLB1L2	PPP1R15B	PVR	SAT2	NCR3	MTUS1	BLOC1S6	TP73	PET100	SLC25A16	IGDCC3	RAB25	METTL8	LINC00858	SNORD6	NMNAT1	SNHG11	CRYZL1	CHRDL2	COL27A1	DYNC1I1	KCNB1	DANCR	PHACTR3	SLFN11	PTGR1	BTBD6	SBK2
62	TEC	LINC01667	FABP4	KCTD9	DAGLA	C1orf162	SH3RF1	RBM28	TAP2	MTUS1	HECTD3	GJA9	NCR3	LINC00858	FETUB	BTBD6	PTGR1	DANCR	SLFN12	PPP1R15B	NAXD	CD70	IGDCC3	TP73	PC	NMNAT1	SNORD6	CHRDL2	SLC25A16	SLC15A3	HIGD1C	CRYZL1	ABCC1	LINC00589	OR10P1	COL27A1	LINC01038	MIR99A	KAZN	LAMTOR1	SNHG11	OTUD1	RAB25	ADH5	PTH	C18orf21	MGST2	ARMC2	FANCL
63	TEC	RBM28	LINC01667	FABP4	FETUB	SH3RF1	TAP2	KCTD9	PPP1R15B	GJA9	LINC00858	C1orf162	CD70	IGDCC3	DANCR	SLFN12	DAGLA	HECTD3	BTBD6	LINC00589	SLC25A16	NCR3	PC	C18orf21	LAMTOR1	CHRDL2	KAZN	HIGD1C	NAXD	CLDN9	SLFN11	RAB25	BLOC1S6	COL27A1	CRYZL1	PTGR1	TP73	YIF1B	KCNB1	METTL8	SAT2	DNER	MGST2	FANCL	NIF3L1	PET100	GALT	SMYD5	HNRNPA3
64	TEC	LINC01667	FABP4	KCTD9	TAP2	BTBD6	SH3RF1	NMNAT1	MTUS1	SLFN11	GJA9	IGDCC3	TTC23L	TPST1	FETUB	HECTD3	SLC1A5	DAGLA	DANCR	RBM28	SLFN12	CD70	LINC00858	CHRDL2	PPP1R15B	TP73	NCR3	SHANK2-AS1	MLN	ATP2B2-IT2	LINC01353	PC	RAB25	METTL8	HIGD1C	TGFBR3L	FANCL	HNRNPA3	SNORD114-29	CRYBB3	NAXD	ARMC2	ZNF195	SLC25A16	LINC00589	NIF3L1	TAL2	HCN2	SNORD6
65	TEC	FANCL	LINC01667	FABP4	DANCR	CD70	HECTD3	PLXND1	NCR3	SH3RF1	KCTD9	TAP2	SLFN11	OTUD1	FETUB	DNER	GJA9	SLFN12	ZNF195	TPST1	LVRN	LAMTOR1	IGDCC3	OR52W1	SMAD7	RBM28	UBE2Q1	GALK1	NAXD	BLOC1S6	A1CF	LINC01353	DYNC1I1	METTL8	LIN28B	TP73	PC	PVR	PET100	HIGD1C	ZNF132	PHACTR3	PTGR1	COL27A1	OR10P1	NSMCE2	RAB25	CHRDL2	ZMYM1
66	TEC	LINC01667	FABP4	KCTD9	SH3RF1	MTUS1	FETUB	RBM28	CD70	DANCR	OTUD1	TAP2	CRYZL1	LINC00858	GJA9	IGDCC3	BTBD6	NAXD	KCNB1	NCR3	SLFN12	TP73	RAB25	HECTD3	PTGR1	SNHG11	PET100	PPP1R15B	DAGLA	METTL8	NSMCE2	MATR3	ZNF195	CLDN9	HIGD1C	SAT2	ZNF132	PTPRA	C1orf162	LINC01038	GLB1L2	COL27A1	SMAD7	SLFN11	RMND1	TPST1	LINC00589	SLC1A5	DNER
67	TEC	LINC01667	FABP4	IGDCC3	PPP1R15B	LAMTOR1	NAXD	NCR3	CD70	SH3RF1	TAP2	KCNAB1-AS2	LINC00858	KCTD9	RBM28	BLOC1S6	ZNF195	HACD2	FETUB	GJA9	SAT2	CRYZL1	NSMCE2	PVR	HECTD3	LVRN	DYNC1I1	OTUD1	C1orf162	SEMA4D	TPST1	SMAD7	KCNB1	ABCC1	MIR670	HIGD1C	DANCR	OR52W1	COL27A1	CHMP4B	FANCL	YIF1B	SLFN12	COL24A1	G6PC	MGST2	NIF3L1	PC	ADGRL3
68	TEC	FABP4	LINC01667	SH3RF1	DAGLA	TAP2	RBM28	PPP1R15B	SLFN11	KCTD9	HECTD3	CD70	GJA9	FETUB	NAXD	NCR3	SLFN12	LAMTOR1	DANCR	MTUS1	PC	PTGR1	HIGD1C	LINC00858	LINC00589	LINC01353	C18orf21	NIF3L1	SLC15A3	C6orf89	ZNF132	MATR3	FANCL	KCNB1	BTBD6	IGDCC3	PTH	ABCC1	SLC25A16	LINC01038	TPST1	TP73	SNORD6	G6PC	CRYZL1	DNER	OTUD1	CHRDL2	PLXND1
69	TEC	FABP4	FANCL	LINC01667	TAP2	KCTD9	C1orf162	RBM28	GJA9	HECTD3	SLFN12	SH3RF1	DAGLA	NCR3	ZMYM1	NAXD	PPP1R15B	HIGD1C	YIF1B	NSMCE2	IGDCC3	CD70	TP73	MIR99A	LINC00589	PC	BLOC1S6	BTBD6	FETUB	SLFN11	GCG	C18orf21	CHRDL2	LINC00858	RAB25	KCNB1	ZNF132	HAS2	PET100	COL27A1	MGST2	DNAJC27	CRYZL1	CLDN9	SMYD5	PHACTR3	PRICKLE3	DANCR	LAMTOR1
70	TEC	FABP4	LINC01667	IGDCC3	KCTD9	DANCR	TAP2	SH3RF1	PC	GJA9	NCR3	SLFN12	LINC00858	HIGD1C	FETUB	CD70	METTL8	ZNF195	RBM28	PVR	RAB25	DAGLA	TPST1	C1orf162	COL27A1	PTGR1	KCNAB1-AS2	BTBD6	CHRDL2	LAMTOR1	MIR670	DYNLRB1	DYNC1I1	PTH	TP73	GLB1L2	MGST2	HECTD3	CRYZL1	MTUS1	NAXD	PPP1R15B	SAT2	HACD2	RBM27	LCN1	SMYD5	PHACTR3	FMO9P
71	TEC	LINC01667	FABP4	IGDCC3	TAP2	KCTD9	BLOC1S6	GJA9	PPP1R15B	NCR3	SLFN11	PVR	CD70	SH3RF1	LINC00858	RBM28	FETUB	COL27A1	C1orf162	SAT2	SLFN12	DANCR	HIGD1C	CHRDL2	CRYZL1	LVRN	SLC1A5	PC	RAB25	TPST1	NAXD	DNER	PLTP	FANCL	BTBD6	METTL8	LAMTOR1	HACD2	MGST2	KCNB1	A1CF	PTGR1	HECTD3	SMYD5	CLCN7	ARMC2	ZNF195	G6PC	LINC01087
72	TEC	LINC01667	PPP1R15B	FABP4	C1orf162	DAGLA	SH3RF1	LAMTOR1	TAP2	KCTD9	IGDCC3	FETUB	GJA9	PC	NCR3	LINC00858	SLFN12	FANCL	RBM28	HECTD3	BLOC1S6	METTL8	SLFN11	BTBD6	CD70	CRYZL1	DANCR	GCG	SAT2	SLC15A3	CHFR	PTGR1	HIGD1C	NIF3L1	SLC1A5	KISS1	TGFBR3L	KCNB1	SBK2	OR10P1	GABRE	LINC00589	NAXD	SLC36A2	SLC25A21	SMYD5	COL27A1	RAB25	MGST2
73	TEC	LINC01667	FABP4	KCTD9	TAP2	SH3RF1	NCR3	FETUB	GJA9	NIF3L1	RBM28	C18orf21	HIST1H4K	HIGD1C	CD70	SLFN12	HECTD3	DANCR	IGDCC3	DAGLA	LINC00589	PTGR1	PC	COL27A1	NAXD	KCNB1	LINC00858	C1orf162	RMND1	TP73	CTSZ	CRYZL1	MTUS1	GCG	PET100	SLFN11	CHRDL2	LAMTOR1	PHACTR3	MGST2	ZMYM1	NLRC4	BTBD6	SLC25A16	BLOC1S6	PPP1R15B	PTH	PVR	NMNAT1
74	LINC01667	TEC	FABP4	MGST2	KCTD9	KCNB1	LINC01353	CD70	MIR553	HIST1H4K	HECTD3	RAB25	HGS	SLFN12	NAT8	SYNDIG1L	PTPRA	COL27A1	NCR3	TPST1	SH3RF1	DAGLA	G6PC	ELOA3	ANKRD36C	ARMC2	FOXF2	BTBD6	DANCR	C16orf72	TPD52L3	C18orf21	NAXD	OTUD1	CHRDL2	TP73	LINC00858	PRICKLE3	LRRC55	CD300LF	MTUS1	TAP2	SLC1A5	NIF3L1	CLDN9	GJA9	PPP1R15B	ZNF195	PTH
75	TEC	FABP4	LINC01667	FANCL	KCNAB1-AS2	KCTD9	NCR3	TAP2	HECTD3	GJA9	SLFN11	SH3RF1	NAXD	DANCR	SLFN12	CD70	TP73	DAGLA	FETUB	RBM28	MTUS1	BTBD6	NSMCE2	C1orf162	CHRDL2	IGDCC3	LINC00858	TPST1	HIGD1C	GCG	SLC16A14	RAB25	PPP1R15B	ZMYM1	PTGR1	PHACTR3	LINC00589	OR10V1	BLOC1S6	ABCC1	SNHG11	ZNF195	CTSZ	PSMF1	CLDN9	DNER	ARMC2	GLB1L2	LAMTOR1
76	LINC01667	TEC	FABP4	MGST2	KCNB1	SLFN11	NCR3	ELOA3	KCTD9	SH3RF1	RBM28	NAXD	PTPRA	DANCR	PPP1R15B	C1orf162	LAMTOR1	MIR553	HGS	G6PC	SLFN12	LINC00589	COL27A1	CLDN9	ZNF680	LCN1	DAGLA	CD70	LRRC55	CHFR	HECTD3	NAT8	TRPT1	LINC00858	RAB25	OTUD1	CYB5R2	GLIS2	FANCL	APOBEC3G	ANKRD36C	C16orf72	PGGT1B	C18orf21	PTGR1	LVRN	CTSZ	ZFP69	DNAJC27
77	TEC	LINC01667	C1orf162	FABP4	DAGLA	SH3RF1	HECTD3	NCR3	KCTD9	TAP2	GJA9	SLFN12	FETUB	RBM28	DANCR	LINC00858	SBK2	LAMTOR1	CD70	HIGD1C	PC	NAXD	TRPT1	LINC00589	TP73	CHRDL2	RAB25	SLFN11	BTBD6	APOBEC3G	IGDCC3	CRYZL1	CHFR	PTPRA	OR10P1	GLB1L2	NMNAT1	PET100	DNAJC27	GCG	FANCL	FOS	ABCC1	PTGR1	C18orf21	SLC1A5	DNER	METTL8	PPP1R15B
78	LINC01667	TEC	FABP4	KCNB1	LINC01353	MGST2	KCTD9	CD70	ELOA3	SLFN12	COL27A1	LRRC55	MIR553	RAB25	ANKRD36C	HGS	NCR3	NAT8	DANCR	GJA9	SH3RF1	ZFP69	RBM28	TAP2	NAXD	PGGT1B	SYNDIG1L	DAGLA	LVRN	ZNF680	FOXF2	CLDN9	IMPA2	SLFN11	LINC00589	PTPRA	METTL8	C18orf21	ARMC2	HECTD3	CYB5R2	TPST1	LINC00858	BPNT1	G6PC	C16orf72	PPP1R15B	TPD52L3	CHRDL2
79	TEC	LINC01667	FABP4	TAP2	KCTD9	GJA9	SLFN12	FETUB	SH3RF1	HECTD3	LINC00858	RBM28	CD70	PC	DAGLA	HIGD1C	BTBD6	NCR3	DANCR	PVR	C1orf162	NAXD	PET100	RAB25	GLB1L2	NMNAT1	METTL8	BLOC1S6	LVRN	TGFBR3L	PPP1R15B	DYNC1I1	SLC1A5	COL27A1	KCNB1	LAMTOR1	LINC00589	TP73	TPST1	SNORD17	NSMCE2	SMYD5	PTGR1	NLRC4	SMAD7	C18orf21	ZNF132	IGDCC3	DNER
80	TEC	LINC01667	FABP4	KCNAB1-AS2	KCTD9	DAGLA	MTUS1	TP73	NCR3	TPST1	LINC00858	IGDCC3	SLFN11	SLFN12	CCDC14	DANCR	BTBD6	SH3RF1	CHRDL2	SLC1A5	CD70	GJA9	MLN	LINC01353	RBM28	PPP1R15B	MATR3	ZNF195	HECTD3	TAP2	CRYZL1	SNHG11	PTGR1	HIGD1C	HCN2	PTH	FETUB	RAB25	C18orf21	NIF3L1	LINC00589	COL27A1	NLRC4	NAXD	HNRNPA3	TAL2	MGST2	TGFBR3L	RESP18
81	TEC	LINC01667	FABP4	C1orf162	TAP2	KCTD9	DAGLA	SH3RF1	GJA9	SLFN11	LINC00858	PC	SLFN12	PPP1R15B	HIGD1C	DANCR	NCR3	IGDCC3	CRYZL1	FETUB	PVR	PTGR1	LINC00589	MTUS1	RBM28	ABCC1	SBK2	CCDC14	NAXD	KCNB1	TPST1	CD70	GABRE	COL27A1	BTBD6	NIF3L1	ZNF195	HECTD3	SLC15A3	LAMTOR1	G6PC	NMNAT1	CHRDL2	CLDN9	SNHG11	C18orf21	TP73	SNORD17	GCG
82	TEC	FANCL	LINC01667	FABP4	GALK1	KCTD9	SLC1A5	CLCN7	TAL2	HECTD3	SLFN11	TAP2	TP73	BTBD6	SH3RF1	TTC23L	RBM28	PRKAB2	SLFN12	GJA9	DNER	CD70	MTUS1	CMTR2	NCR3	ZNF132	CRYZL1	NMNAT1	ZNF195	TPST1	OTUD1	A1CF	SMAD7	LINC01353	C18orf21	NLRC4	FETUB	OR52W1	UBE2Q1	DYNC1I1	APOBEC3G	DANCR	IGDCC3	METTL8	NIF3L1	EFCAB8	NAXD	OR10P1	CHRDL2
83	LINC01667	FABP4	TEC	TAP2	KCTD9	GJA9	FETUB	SH3RF1	LINC00858	PC	METTL8	HIST1H4K	TTC23L	PTGR1	SLFN12	RBM28	HECTD3	IGDCC3	HIGD1C	CRYZL1	DANCR	SNORD114-29	NCR3	COL27A1	DAGLA	RAB25	PPP1R15B	CD70	SAT2	LVRN	NMNAT1	BLOC1S6	BTBD6	TGFBR3L	SHANK2-AS1	PVR	FBXO40	GLB1L2	DNER	CLDN9	CHRDL2	SMYD5	MGST2	MELTF	NIF3L1	NAXD	TPST1	LINC01353	KCNB1
84	TEC	LINC01667	FABP4	TAP2	RBM28	PVR	C1orf162	LINC00858	GJA9	DANCR	HIST1H4K	SH3RF1	PPP1R15B	KCTD9	PTGR1	NCR3	LVRN	NSMCE2	SLFN12	BLOC1S6	FETUB	SAT2	PC	CD70	HECTD3	CRYZL1	SLC1A5	NIF3L1	SLC16A14	IGDCC3	HIGD1C	COL27A1	NAXD	LAMTOR1	DNER	ADH5	BTBD6	DYNC1I1	TPST1	SLC25A16	KCNB1	TGFBR3L	LLGL2	ZNF132	PET100	SMAD7	SLFN11	TP73	LINC00589
85	TEC	FABP4	LINC01667	HECTD3	FANCL	NCR3	KCTD9	SH3RF1	IGDCC3	CLCN7	MTUS1	NLRC4	SMAD7	SLFN11	DANCR	FETUB	ZNF132	SLC1A5	RBM28	CD70	ARHGAP27	C18orf21	DNER	CRYZL1	G6PC	ZNF195	PPP1R15B	TAP2	PSMF1	LVRN	BTBD6	STUB1	LINC01038	NIF3L1	LINC01353	TPST1	NAXD	SLFN12	SLC16A14	GJA9	UBE2Q1	TP73	SPACA4	PPP1R42	SAT2	GALK1	SNHG11	HIGD1C	DYNC1I1
86	TEC	FANCL	LINC01667	FABP4	MGST2	CD70	KCNB1	KCTD9	NCR3	COL27A1	LVRN	HGS	TAP2	SLFN11	LRRC55	DNER	SLFN12	IGDCC3	GJA9	RBM28	RAB25	NAXD	PRICKLE3	MIR553	GALK1	HECTD3	A1CF	DANCR	NAT8	UBE2Q1	SH3RF1	ZFP69	SYNDIG1L	CLCN7	CHRDL2	ANKRD36C	ARMC2	LAMTOR1	PTPRA	CLDN9	LINC00858	FOXF2	NLRC4	PVR	ZNF195	GLIS2	C18orf21	CYB5R2	C1orf162
87	TEC	LINC01667	FABP4	RBM28	IGDCC3	DAGLA	C1orf162	PPP1R15B	KCTD9	TAP2	NCR3	FETUB	SH3RF1	GJA9	HECTD3	SBK2	NAXD	SLFN11	LINC00858	DANCR	RFK	TTC23L	SLFN12	MATR3	ZNF195	LAMTOR1	FANCL	PPP1R42	GCG	DNER	CD70	HIGD1C	PC	HACD2	PTGR1	NSMCE2	NMNAT1	ZNF132	BTBD6	ABCC1	SLC1A5	CRYZL1	UBE2Q1	TPST1	SLC15A3	TAL2	RAB25	INTS4	LMO4
88	TEC	FABP4	LINC01667	RBM28	CD70	SH3RF1	TAP2	KCTD9	GJA9	HECTD3	DAGLA	NAXD	HIST1H4K	SLFN12	FETUB	IGDCC3	HIGD1C	LINC00858	NCR3	PTGR1	PPP1R15B	LAMTOR1	C1orf162	BLOC1S6	ABCC1	TP73	DANCR	CHRDL2	LINC00589	C18orf21	NIF3L1	KCNB1	PC	COL27A1	CLDN9	ARMC2	YIF1B	PLXND1	PHACTR3	KCNAB1-AS2	PET100	DNER	OR2B11	ZNF132	C16orf72	MGST2	ADH5	OTUD1	GABRE
89	TEC	LINC01667	FABP4	IGDCC3	NCR3	LAMTOR1	RBM28	KCTD9	TAP2	FETUB	SH3RF1	HECTD3	NIF3L1	GJA9	SLFN12	NAXD	FANCL	HIGD1C	PPP1R15B	CTSZ	OTUD1	ZNF195	DYNC1I1	DANCR	TPST1	CD70	MIR670	LINC00858	DAGLA	SMAD7	BTBD6	PC	GCG	RAB25	CHRDL2	C1orf162	ABCC1	SLC25A16	CHFR	OR52W1	C18orf21	SNHG11	TP73	GGTLC2	OR10P1	METTL8	PTH	CCDC14	CRYBB3
90	TEC	LINC01667	FABP4	TAP2	KCTD9	SH3RF1	GJA9	FETUB	LINC00858	CD70	SLFN11	NCR3	DANCR	SLFN12	RBM28	BTBD6	HIGD1C	HECTD3	LINC01353	NAXD	PC	MTUS1	ABCC1	TP73	PTGR1	C18orf21	RAB25	CHRDL2	CRYZL1	PPP1R15B	PET100	TPST1	HIST1H4K	NLRC4	IGDCC3	SLC25A16	LINC00589	SNHG11	MATR3	LAMTOR1	DAGLA	TGFBR3L	COL27A1	NSMCE2	CLDN9	NIF3L1	NMNAT1	SNORD17	MGST2
91	TEC	LINC01667	FABP4	TAP2	GJA9	KCTD9	SLFN12	C1orf162	NMNAT1	CD70	TTC23L	SH3RF1	DANCR	FETUB	HIGD1C	TP73	PC	LINC00858	LINC00589	RAB25	RBM28	PTGR1	CHRDL2	SNORD114-29	NAXD	HECTD3	KCNAB1-AS2	BLOC1S6	MATR3	PPP1R15B	BTBD6	PET100	DAGLA	NSMCE2	CRYZL1	IGDCC3	COL27A1	MGST2	C18orf21	KRT20	NCR3	GLB1L2	METTL8	TGFBR3L	ARMC2	SMYD5	FABP12	SHANK2-AS1	SBK2
92	TEC	LINC01667	FABP4	C1orf162	KCNB1	MGST2	CD70	DANCR	LINC00858	DAGLA	KCTD9	PPP1R15B	IGDCC3	RBM28	LRRC55	NCR3	RAB25	PTGR1	HGS	SH3RF1	NAT8	MIR553	COL27A1	ELOA3	FETUB	SLFN12	NAXD	PPP1R42	HECTD3	TAP2	WDR73	LINC00589	ZFP69	GJA9	G6PC	PGGT1B	ANKRD36C	CLDN9	ARMC2	IMPA2	SLC25A43	PRICKLE3	KISS1	CYB5R2	SYNDIG1L	TPD52L3	SMAD7	PTPRA	CHRDL2
93	TEC	LINC01667	FABP4	CD70	KCTD9	SH3RF1	IGDCC3	BLOC1S6	NLRC4	NCR3	RBM28	PPP1R15B	LINC00858	MATR3	G6PC	ZNF195	LVRN	DNER	SAT2	C1orf162	FETUB	DANCR	HECTD3	PVR	COL27A1	LAMTOR1	OTUD1	DYNC1I1	CLCN7	HIGD1C	NAXD	CRYZL1	OR52W1	PTGR1	TPST1	UBE2Q1	GJA9	FANCL	TAP2	SLC1A5	ZNF132	A1CF	SLFN12	METTL8	GALT	COL24A1	WDR73	PTPRA	RAB25
94	LINC01667	FABP4	TEC	SH3RF1	HECTD3	DAGLA	KCTD9	TAP2	PPP1R15B	NCR3	DANCR	GJA9	C1orf162	FETUB	PTGR1	SLFN12	PC	CD70	SLFN11	RBM28	SLC15A3	BTBD6	HIGD1C	LINC00858	LAMTOR1	TP73	CRYZL1	GCG	IGDCC3	MATR3	LINC00589	NAXD	ABCC1	C18orf21	COL27A1	BLOC1S6	SMAD7	MIR99A	DNER	CHRDL2	PET100	TGFBR3L	NIF3L1	ZNF132	KCNB1	SNORD114-29	MGST2	DYM	MTUS1
95	LINC01667	FABP4	TEC	MGST2	KCTD9	KCNB1	NCR3	MIR553	TAP2	CD70	NAT8	RAB25	COL27A1	ZMYM1	SLFN12	SH3RF1	IGDCC3	HECTD3	ZNF680	LCN1	HGS	LRRC55	GJA9	NAXD	LINC00858	ELOA3	LINC00589	SYNDIG1L	SNORD17	LVRN	FETUB	ZFP69	CYB5R2	PC	PTPRA	GCNT1	DANCR	ANKRD36C	RBM28	ARMC2	FOXF2	PVR	G6PC	C16orf72	PTGR1	HIGD1C	CLDN9	C7orf50	PGGT1B
96	TEC	FABP4	LINC01667	TAP2	KCTD9	RBM28	GJA9	NCR3	SH3RF1	HECTD3	HIST1H4K	SLFN12	FETUB	SLFN11	LINC01353	LLGL2	CD70	ZNF132	NSMCE2	METTL8	FANCL	PC	NAXD	CRYZL1	IGDCC3	BLOC1S6	SLC1A5	SNHG11	TPST1	LINC00589	SAT2	HIGD1C	NMNAT1	BTBD6	COL27A1	TP73	DAGLA	NIF3L1	DNER	LAMTOR1	DANCR	MGST2	PET100	CHRDL2	PVR	A1CF	PHACTR3	MATR3	RAB25
97	TEC	LINC01667	FABP4	DANCR	RBM28	FETUB	SH3RF1	HECTD3	LAMTOR1	TAP2	GJA9	LINC00858	KCTD9	PTGR1	SLFN12	NCR3	NIF3L1	DAGLA	C1orf162	SMAD7	CD70	HIGD1C	PPP1R15B	NAXD	PLXND1	LLGL2	DNER	SLC25A16	PC	OTUD1	BLOC1S6	IGDCC3	DYNC1I1	SLFN11	TRPT1	OR52W1	BTBD6	C18orf21	OR10P1	SNHG11	WDR73	ZNF195	LINC00589	METTL8	RAB25	PTH	ZNF132	CHFR	FANCL
98	LINC01667	FABP4	TEC	KCNB1	LINC01353	CD70	MGST2	LRRC55	KCTD9	ELOA3	CLCN7	SLFN11	MIR553	TAP2	SLFN12	COL27A1	IMPA2	HGS	C18orf21	LINC00589	NCR3	GJA9	ANKRD36C	G6PC	PPP1R15B	SYNDIG1L	SH3RF1	RBM28	NAT8	NAXD	SLC1A5	FOXF2	PLTP	CYB5R2	C16orf72	ARMC2	HECTD3	RAB25	LINC00858	CLDN9	PGGT1B	LAMTOR1	TAL2	FETUB	NIF3L1	ZFP69	TRIB2	LVRN	DNER
99	TEC	LINC01667	FABP4	TAP2	IGDCC3	HIST1H4K	DAGLA	NAXD	KCTD9	DYNC1I1	SH3RF1	CD70	GJA9	RBM28	ZNF195	FETUB	SLFN12	LINC00858	NCR3	METTL8	CRYZL1	OR52W1	BLOC1S6	PPP1R15B	HECTD3	SAT2	DANCR	LAMTOR1	TPST1	NSMCE2	PLXND1	LINC01353	GLB1L2	PC	DNER	SMAD7	OTUD1	TP73	CCDC14	FANCL	SLC1A5	HIGD1C	LINC00589	A1CF	ABCC1	GCG	ZNF132	PVR	NMNAT1
100	FABP4	TEC	LINC01667	KCTD9	NCR3	G6PC	HECTD3	NIF3L1	SH3RF1	CD70	CRYZL1	SLFN12	LINC00858	HIGD1C	FETUB	MTUS1	RBM28	TP73	RMND1	C1orf162	SLC25A16	IGDCC3	C18orf21	PSMF1	SLFN11	BTBD6	KCNB1	OTUD1	CHRDL2	LAMTOR1	KCNAB1-AS2	PPP1R15B	DAGLA	DANCR	SNHG11	ZNF195	ARMC2	COL27A1	DNER	PTH	LVRN	METTL8	LINC00589	NAXD	RAB25	HNRNPA3	PVR	GJA9	LINC01038
[truncated: 101 more columns]

## Sheet: DEG CODEL
Iteration #
1	SH3RF1	UHMK1	TSSK2	TTYH3	SLC27A2	PGCP1	SLC43A1	MINDY3	LRSAM1	ABCC1	ADIRF	PA2G4	MDM1	FLI1	HTR3B	ITCH	CRYZL1	PPRC1	TRIM16L	CNNM2	COL24A1	GSTO1	ANKRD7	CWC15	TRIM56	MIR320A	HYDIN	TRMT6	CROT	OR4A16	ZP1	OR4K2	CSNK1G3	CYP3A43	LINC00365	DHRS7	HS3ST3B1	HMG20B	RNASE1	KRTCAP2	MELK	DUSP26	APOL4	DDX43	LINC-PINT	COL4A3BP	C3orf20	RANBP9	LINC00858
2	SH3RF1	UHMK1	MINDY3	TSSK2	TTYH3	LRSAM1	SLC27A2	SLC43A1	PGCP1	MIR320A	TRIM16L	GSTO1	PPRC1	FLI1	CRYZL1	OR4A16	TRMT6	MDM1	PA2G4	DHRS7	CWC15	CROT	ITCH	HYDIN	OR4K2	PRKCH	ABCC1	HTR3B	HS3ST3B1	ZP1	C18orf25	COL24A1	FREM2	CNNM2	ADIRF	TRIM56	CSNK1G3	APOL4	DDX43	COL4A3BP	MFSD6	LINC00365	CYP3A43	IGBP1	MAOB	SLC39A7	CUEDC2	SLC25A4	FRYL
3	SH3RF1	TTYH3	SLC27A2	UHMK1	OR4A16	MDM1	ABCC1	MINDY3	TRIM16L	TRIM56	CRYZL1	HS3ST3B1	DHRS7	COL24A1	PGCP1	CYP3A43	HTR3B	TSSK2	SLC43A1	LRSAM1	GSTO1	ADIRF	OR4K2	PROS1	CNNM2	PLEKHS1	CROT	ZP1	PA2G4	LINC00858	FLI1	ITCH	LRRC63	MAOB	MIR320A	HYDIN	CSNK1G3	TMEM246	DDX43	MAGEB16	TRMT6	RNASE1	LINC-PINT	MTUS1	PPRC1	LINC00365	SLC39A7	KRTCAP2	CWC15
4	SH3RF1	UHMK1	SLC27A2	TTYH3	MINDY3	DHRS7	OR4A16	PGCP1	HS3ST3B1	MIR320A	GSTO1	TSSK2	HYDIN	SLC43A1	CRYZL1	LRSAM1	TRIM16L	CNNM2	ADIRF	CROT	MDM1	TRMT6	MAOB	FREM2	COL24A1	CWC15	C18orf25	OR4K2	CYP3A43	PA2G4	PPRC1	HTR3B	FLI1	CSNK1G3	ABCC1	LINC00858	TRIM56	IGBP1	DDX43	PPP1R1C	BTBD10	PRKCH	DEFB136	ZP1	ITCH	COL4A3BP	MCHR2-AS1	BCL10	MFSD6
5	SH3RF1	TTYH3	SLC27A2	UHMK1	ADIRF	MDM1	MINDY3	TSSK2	SLC43A1	TRIM56	PGCP1	DHRS7	MIR320A	MAGEB16	UBE2E1-AS1	NPAS2	C20orf96	LRSAM1	HTR3B	GSTO1	OR4A16	TRIM16L	PA2G4	COL24A1	KRTCAP2	ANKRD7	ABCC1	CNNM2	TMEM246	CYP3A43	LRRC63	HYDIN	MFSD6	CWC15	LINC-PINT	FRYL	PPRC1	ZP1	OR4K2	CSNK1G3	CROT	MCHR2-AS1	LAMTOR3	LINC00858	APOL4	PLEKHS1	MAOB	ITCH	HS3ST3B1
6	SH3RF1	TTYH3	MDM1	UHMK1	SLC27A2	MAGEB16	GSTO1	OR4A16	MIR320A	MINDY3	SLC43A1	PGCP1	LRRC63	LRSAM1	TRIM56	PA2G4	TSSK2	KRTCAP2	TMEM246	TRIM16L	UBE2E1-AS1	PPRC1	ANKRD7	ADIRF	HYDIN	CNNM2	CSNK1G3	LINC-PINT	ZP1	PRKCH	APOL4	MAOB	CYP3A43	OPN1SW	COL24A1	ZNF846	CCDC60	ABCC1	OR4K2	LINC00858	ITCH	HTR3B	SLC25A4	NDUFS1	DACT2	DHRS7	CROT	ANXA11	FLI1
7	SH3RF1	MDM1	UHMK1	SLC27A2	GSTO1	PGCP1	MINDY3	TTYH3	TSSK2	HTR3B	TRIM16L	LRSAM1	SLC43A1	PA2G4	OR4A16	LRRC63	CRYZL1	CSNK1G3	OR4K2	ABCC1	MIR320A	DHRS7	HS3ST3B1	ADIRF	HYDIN	COL24A1	PRKCH	TMEM246	TRIM56	MAOB	FLI1	CROT	ITCH	FREM2	C18orf25	MCHR2-AS1	CNNM2	LINC00365	CWC15	HMG20B	PROS1	CYP3A43	PPRC1	APOL4	BCL10	TRMT6	MFSD6	NPAS2	KRTCAP2
8	SH3RF1	SLC27A2	TTYH3	UHMK1	TSSK2	SLC43A1	MINDY3	TRIM16L	PGCP1	DHRS7	HS3ST3B1	ADIRF	HYDIN	FLI1	CNNM2	CYP3A43	COL24A1	ABCC1	OR4A16	MDM1	LRSAM1	PA2G4	TRIM56	HTR3B	ZP1	CRYZL1	EVPLL	PPRC1	KRTCAP2	DUSP26	ANKRD7	GSTO1	TRMT6	MIR320A	CSNK1G3	CROT	DDX43	RNASE1	BCL10	MCHR2-AS1	LINC00365	MAGEB16	ITCH	HMG20B	FRYL	CWC15	LINC00858	OR4K2	SLC39A7
9	SH3RF1	CRYZL1	UHMK1	TTYH3	SLC27A2	LRSAM1	HYDIN	MINDY3	OR4K2	MIR320A	DHRS7	GSTO1	PGCP1	ABCC1	OR4A16	TRIM16L	MDM1	TSSK2	CNNM2	CROT	SLC43A1	FREM2	C18orf25	MTUS1	HTR3B	HS3ST3B1	CWC15	CEP70	PPRC1	LINC00858	PA2G4	APOL4	MAOB	TRIM56	COL24A1	CYP3A43	TRMT6	ITCH	CSNK1G3	RANBP9	ADIRF	MFSD6	ZP1	LINC00365	PRKCH	DDX43	FLI1	HMG20B	FETUB
10	SH3RF1	SLC27A2	TTYH3	MDM1	UHMK1	ABCC1	ITCH	MINDY3	HTR3B	OR4A16	LRSAM1	TRIM56	ADIRF	GSTO1	OR4K2	SLC43A1	MIR320A	DHRS7	APOL4	FETUB	CWC15	PGCP1	CRYZL1	TRIM16L	PA2G4	HS3ST3B1	COL24A1	PPRC1	TSSK2	CSNK1G3	CNNM2	MELK	CYP3A43	PRKCH	HYDIN	PTGR1	MAOB	CROT	PLXND1	LINC00365	PROS1	MAGEB16	PLEKHS1	MFSD6	LINC00858	CCDC60	SLC39A7	FLI1	UBE3B
11	SH3RF1	TTYH3	UHMK1	SLC27A2	MIR320A	DHRS7	HYDIN	LRSAM1	GSTO1	COL24A1	MINDY3	CWC15	OR4A16	LINC00858	SLC43A1	MFSD6	CYP3A43	TRIM16L	PRKCH	PGCP1	TSSK2	PITX1	MDM1	PA2G4	CNNM2	MAOB	CRYZL1	ADIRF	ABCC1	MAGEB16	HTR3B	CROT	OR4K2	MELK	APOL4	FREM2	ITCH	PPRC1	C20orf194	CSNK1G3	C20orf96	TRIM56	PHACTR3	BCL10	TRMT6	ANKRD7	C18orf25	IGBP1	HS3ST3B1
12	SH3RF1	SLC27A2	TTYH3	OR4A16	UHMK1	PGCP1	DHRS7	MDM1	HS3ST3B1	TSSK2	SLC43A1	LINC00858	PA2G4	TRIM56	LINC00365	ABCC1	OR4K2	PPRC1	CRYZL1	TRIM16L	GSTO1	HYDIN	MIR320A	HMG20B	ANKRD7	CNNM2	MINDY3	LINC01020	PLA2G12B	LRRC63	LRSAM1	FLI1	ASB2	MAGEB16	DUSP26	HTR3B	ZNF767P	TMEM246	APOL4	ADIRF	FREM2	ITCH	SLC39A7	TRRAP	CSNK1G3	UBN2	BMT2	ACOX2	STRIP2
13	SH3RF1	SLC27A2	TTYH3	SLC43A1	ADIRF	UHMK1	DHRS7	TSSK2	OR4K2	MINDY3	MDM1	TRIM56	HS3ST3B1	HTR3B	OR4A16	CRYZL1	TRIM16L	APOL4	LRSAM1	PPRC1	LINC00858	MIR320A	LINC-PINT	FLI1	PGCP1	PA2G4	ABCC1	ASB2	ANKRD7	GSTO1	HYDIN	CYP3A43	COL24A1	MAGEB16	ITCH	TRRAP	CSNK1G3	LRRC63	C3orf20	PRKCH	LINC00365	DUSP26	MAOB	CNNM2	UBE2E1-AS1	ZP1	HMG20B	C18orf25	NPAS2
14	SH3RF1	MDM1	SLC27A2	UHMK1	PGCP1	TTYH3	GSTO1	ABCC1	TSSK2	DHRS7	OR4K2	SLC43A1	MINDY3	LRSAM1	TRIM56	OR4A16	COL24A1	PA2G4	CWC15	TRIM16L	HTR3B	CNNM2	MIR320A	HS3ST3B1	ADIRF	CRYZL1	CSNK1G3	FLI1	PPRC1	ITCH	CROT	TMEM246	HYDIN	MAOB	ZP1	C18orf25	CYP3A43	MCHR2-AS1	FREM2	TRMT6	C3orf20	LINC00858	PLEKHS1	ASB2	LRRC63	LINC00365	PLA2G12B	HMG20B	SLC39A7
15	MDM1	SH3RF1	TTYH3	UHMK1	CRYZL1	SLC27A2	GSTO1	OR4A16	SLC43A1	TRIM56	LRSAM1	TRIM16L	MINDY3	PGCP1	HS3ST3B1	OR4K2	MIR320A	TSSK2	PA2G4	HIST1H4K	ABCC1	LINC00858	LRRC63	HTR3B	ITCH	COL24A1	TMEM246	ADIRF	ZP1	DHRS7	CNNM2	MAOB	FLI1	CYP3A43	HYDIN	CSNK1G3	KRTCAP2	PPRC1	CWC15	CROT	PRKCH	MAGEB16	SLC25A4	PLEKHS1	APOL4	DEPP1	FREM2	BCL10	NDUFS1
16	SH3RF1	UHMK1	OR4A16	MINDY3	SLC27A2	PGCP1	TSSK2	ABCC1	CRYZL1	FREM2	CWC15	CYP3A43	CNNM2	HTR3B	GSTO1	DHRS7	HS3ST3B1	CROT	TRIM16L	TTYH3	FETUB	CSNK1G3	TRMT6	ADIRF	COL24A1	LRSAM1	OR4K2	EFR3B	SLC43A1	PA2G4	PLEKHS1	MIR320A	MDM1	TRAM1L1	MAOB	ITCH	ZC3H4	DEFB136	FLI1	APOL4	C18orf25	DDX43	LRRC63	MCHR2-AS1	MELK	PPRC1	TRIM56	MFSD6	HMG20B
17	SH3RF1	SLC27A2	UHMK1	TTYH3	PGCP1	OR4A16	DHRS7	MINDY3	CNNM2	LRSAM1	HYDIN	TRIM16L	SLC43A1	ADIRF	ABCC1	CWC15	GSTO1	COL24A1	MDM1	HS3ST3B1	CSNK1G3	FREM2	MIR320A	HTR3B	CYP3A43	ITCH	OR4K2	TSSK2	TMEM246	MAOB	MELK	PROS1	PA2G4	CROT	CRYZL1	TRIM56	MCHR2-AS1	PLEKHS1	FLI1	LRRC63	LINC00858	HMG20B	TRMT6	BCL10	ZP1	PPRC1	UBE3B	C18orf25	ANKRD7
18	SH3RF1	SLC27A2	CRYZL1	TTYH3	DHRS7	OR4A16	HS3ST3B1	CNIH1	UHMK1	TSSK2	CSNK1G3	GSTO1	SLC43A1	HTR3B	TRIM56	SAT2	OR4K2	C3orf20	MINDY3	ABCC1	PROS1	LRSAM1	ANKRD7	TRIM16L	LINC00858	CWC15	MIR320A	PGCP1	FLI1	ADIRF	PA2G4	ITCH	TRMT6	MDM1	PPRC1	HMBS	COL24A1	TMEM246	LINC-PINT	SH2D6	RFX6	LINC00365	PRKCH	PLEKHS1	CNNM2	MAOB	MAGEB16	ASB2	TRRAP
19	SH3RF1	SLC27A2	MDM1	TTYH3	MIR320A	LINC00858	UHMK1	LRSAM1	ADIRF	DHRS7	PPRC1	MAGEB16	TRIM56	GSTO1	OR4A16	SLC43A1	CWC15	ABCC1	PRKCH	ITCH	MINDY3	FETUB	OR4K2	HTR3B	TSSK2	UBE2E1-AS1	APOL4	PA2G4	SACM1L	HYDIN	PGCP1	C20orf96	FRYL	HS3ST3B1	DACT2	COL24A1	TRIM16L	SLC25A4	CSNK1G3	ZP1	MAOB	MELK	KRTCAP2	NPAS2	PDSS1	MFSD6	C3orf20	PTGR1	CCDC60
20	SH3RF1	MDM1	UHMK1	TTYH3	OR4A16	SLC27A2	MINDY3	OR4K2	PGCP1	FREM2	TRIM16L	GSTO1	PA2G4	LRSAM1	TSSK2	CNNM2	SLC43A1	C18orf25	MIR320A	CYP3A43	HYDIN	MAOB	CROT	COL24A1	DHRS7	ABCC1	HTR3B	CWC15	C20orf96	ITCH	CSNK1G3	ADIRF	MCHR2-AS1	ANKRD7	TRMT6	PPRC1	LRRC63	TRIM56	HS3ST3B1	HMG20B	ZP1	TMEM246	FLI1	PRKCH	DEFB136	LINC00365	MAGEB16	DDX43	PROS1
21	SH3RF1	UHMK1	TTYH3	GSTO1	SLC27A2	OR4A16	CRYZL1	DHRS7	MIR320A	MFSD6	PROS1	PRKCH	LRSAM1	MAOB	PGCP1	LINC00858	COL24A1	MINDY3	PA2G4	SLC43A1	MDM1	OR4K2	TSSK2	FREM2	ADIRF	ABCC1	TRIM16L	TRMT6	C20orf194	TRIM56	HYDIN	CYP3A43	PPRC1	CNNM2	HS3ST3B1	CWC15	HTR3B	C3orf20	ITCH	PITX1	C18orf25	ZP1	APOL4	MAGEB16	SLC25A4	PLEKHS1	CROT	MELK	DEFB136
22	SH3RF1	SLC27A2	CRYZL1	UHMK1	DHRS7	ADIRF	TTYH3	CSNK1G3	MINDY3	HS3ST3B1	PROS1	GSTO1	ABCC1	LRSAM1	SLC43A1	PGCP1	OR4K2	COL24A1	MIR320A	TRIM16L	CYP3A43	HTR3B	HYDIN	ITCH	MAGEB16	TSSK2	LRRC63	CWC15	PLEKHS1	C3orf20	TRIM56	OR4A16	CNIH1	MAOB	PA2G4	CROT	FREM2	KRTCAP2	EFR3B	ZC3H4	CNNM2	GLIS3-AS1	MFSD6	LINC00858	FAT3	APOL4	MCHR2-AS1	ALOX15	PRKCH
23	SH3RF1	MDM1	UHMK1	TSSK2	SLC27A2	MINDY3	SLC43A1	TTYH3	CNNM2	LRSAM1	TRIM16L	PA2G4	PGCP1	ANKRD7	DHRS7	CRYZL1	OR4A16	HS3ST3B1	CSNK1G3	HMG20B	GSTO1	LINC00365	FLI1	MIR320A	CROT	CYP3A43	TRMT6	FREM2	ADIRF	HYDIN	CWC15	ABCC1	ZNF767P	LINC01020	DUSP26	TRIM56	HTR3B	APOL4	PPRC1	LRRC63	SH2D6	MCHR2-AS1	COL24A1	BMT2	TSKS	MTUS1	IGBP1	MFSD6	RAB37
24	SH3RF1	SLC27A2	TTYH3	UHMK1	DHRS7	PGCP1	GSTO1	MDM1	OR4A16	MINDY3	MIR320A	APOL4	HS3ST3B1	LRSAM1	SLC43A1	HTR3B	HYDIN	TRIM16L	ABCC1	FETUB	CNNM2	CRYZL1	ADIRF	TRIM56	OR4K2	CYP3A43	FREM2	TSSK2	CSNK1G3	PPRC1	PA2G4	MAOB	ITCH	CROT	MAGEB16	CWC15	MFSD6	PRKCH	MCHR2-AS1	COL24A1	C3orf20	PPP1R1C	CCDC60	ZP1	LINC00365	KRTCAP2	LINC-PINT	ZC3H4	MTUS1
25	SH3RF1	TTYH3	SLC27A2	UHMK1	MINDY3	OR4A16	GSTO1	LINC00858	MDM1	HS3ST3B1	DHRS7	CRYZL1	HYDIN	SLC43A1	TSSK2	PGCP1	LRSAM1	TRIM16L	OR4K2	LRRC63	TMEM246	COL24A1	MIR320A	ADIRF	HTR3B	ABCC1	TRIM56	PA2G4	CSNK1G3	MAOB	CWC15	ITCH	CYP3A43	PLEKHS1	ZP1	PPRC1	CNNM2	FLI1	APOL4	PROS1	C18orf25	PRKCH	CROT	FRYL	MAGEB16	FREM2	LINC-PINT	BCL10	MELK
26	SH3RF1	UHMK1	PGCP1	SLC27A2	MINDY3	TTYH3	GSTO1	ABCC1	DHRS7	HTR3B	TSSK2	LRSAM1	TRIM16L	MIR320A	SLC43A1	PA2G4	CRYZL1	LRRC63	OR4K2	HS3ST3B1	OR4A16	MDM1	APOL4	CROT	CSNK1G3	CWC15	ADIRF	TRIM56	LINC00365	CNNM2	CYP3A43	ITCH	HYDIN	FREM2	MFSD6	COL24A1	PRKCH	FLI1	MAOB	PPRC1	TMEM246	SLC39A7	RANBP9	ZC3H4	TRMT6	ANKRD7	HMG20B	LINC00858	C18orf25
27	SH3RF1	UHMK1	LRSAM1	SLC27A2	PGCP1	TTYH3	COL24A1	GSTO1	FREM2	MINDY3	CWC15	CROT	OR4A16	MIR320A	TSSK2	CNNM2	HTR3B	CYP3A43	TRIM16L	ITCH	SLC43A1	MAOB	HYDIN	TRMT6	PPRC1	DHRS7	MELK	PA2G4	MDM1	ABCC1	ADIRF	MFSD6	CRYZL1	DEFB136	LINC00858	PRKCH	CSNK1G3	HS3ST3B1	FLI1	OR4K2	TRIM56	HMG20B	C20orf194	LINC00365	MCHR2-AS1	APOL4	ZP1	SLC25A4	DDX43
28	MDM1	SH3RF1	SLC27A2	TTYH3	TRIM56	UHMK1	OR4A16	MAGEB16	DHRS7	HS3ST3B1	ADIRF	HTR3B	PTGR1	ABCC1	GSTO1	CRYZL1	OR4K2	LRSAM1	SLC43A1	TRIM16L	MINDY3	PA2G4	COL24A1	TSSK2	PGCP1	LINC00858	APOL4	MIR320A	HYDIN	DACT2	PPRC1	ZP1	MAOB	ITCH	PRKCH	CSNK1G3	CYP3A43	MFSD6	C3orf20	UBE2E1-AS1	LRRC63	FETUB	TMEM246	ASB2	KRTCAP2	CWC15	CNNM2	NPAS2	FLI1
29	SH3RF1	MDM1	SLC27A2	TTYH3	UHMK1	DHRS7	GSTO1	LRSAM1	MAGEB16	PA2G4	ADIRF	C20orf96	SLC43A1	PROS1	HS3ST3B1	PGCP1	MIR320A	TSSK2	CYP3A43	PRKCH	OR4K2	MINDY3	HYDIN	HTR3B	TRIM16L	TRIM56	KRTCAP2	ABCC1	COL24A1	LRRC63	OR4A16	MAOB	ITCH	ANKRD7	MFSD6	UBE2E1-AS1	SACM1L	SHISA4	LINC-PINT	PPRC1	CSNK1G3	PITX1	LINC00858	PLEKHS1	BCL10	ZP1	EVPLL	APOL4	FRYL
30	SH3RF1	MDM1	SLC27A2	UHMK1	PGCP1	TTYH3	OR4A16	ANKRD7	TSSK2	TRIM16L	CNNM2	PA2G4	DHRS7	SLC43A1	LINC01020	HMG20B	PPRC1	FREM2	LRSAM1	HYDIN	MINDY3	FLI1	LINC00365	DUSP26	TSKS	MIR320A	HS3ST3B1	GSTO1	ZNF767P	OR4K2	C20orf96	CYP3A43	TRMT6	BMT2	ABCC1	MAGEB16	MCHR2-AS1	CROT	TRIM56	ADIRF	CSNK1G3	C18orf25	SRRM1	HTR3B	COL24A1	KRTCAP2	CWC15	CD27-AS1	ITCH
31	SH3RF1	TTYH3	UHMK1	TRIM56	TSSK2	SLC43A1	SLC27A2	MDM1	ABCC1	HTR3B	PGCP1	ADIRF	CYP3A43	PA2G4	MINDY3	FLI1	APOL4	CNNM2	TRIM16L	FETUB	ANKRD7	TRMT6	ZP1	MIR320A	COL24A1	LRSAM1	PPRC1	GSTO1	OR4A16	DHRS7	LINC00365	HS3ST3B1	RNASE1	CSNK1G3	MAOB	CRYZL1	UBN2	HMG20B	DUSP26	DACT2	CROT	HYDIN	OR4K2	SLC25A4	BMT2	KRTCAP2	UBE3B	ITCH	MCHR2-AS1
32	SH3RF1	SLC27A2	HS3ST3B1	TTYH3	DHRS7	UHMK1	MDM1	HTR3B	OR4A16	CRYZL1	ABCC1	C3orf20	PGCP1	HYDIN	PA2G4	TRIM56	ADIRF	SLC43A1	MINDY3	MIR320A	GSTO1	COL24A1	TRIM4	BCL10	TSSK2	PROS1	LRRC63	LINC00858	LRSAM1	CSNK1G3	CYP3A43	LINC-PINT	TRIM16L	MAGEB16	OR4K2	ITCH	MCHR2-AS1	MAOB	PRKCH	CNNM2	SACM1L	FREM2	CWC15	ASB2	RNASE1	PPRC1	TRRAP	KRTCAP2	SLC39A7
33	SH3RF1	TTYH3	UHMK1	SLC27A2	TSSK2	TRIM16L	PGCP1	MINDY3	CNNM2	HTR3B	SLC43A1	ABCC1	MAGEB16	LRSAM1	FLI1	LINC00858	ADIRF	DHRS7	HS3ST3B1	PA2G4	APOL4	MDM1	CYP3A43	HYDIN	OR4K2	ANKRD7	MIR320A	CROT	OR4A16	GSTO1	COL24A1	ITCH	CRYZL1	PLEKHS1	DUSP26	PPRC1	ZP1	LRRC63	TRMT6	HMG20B	CSNK1G3	TRIM56	DDX43	LINC00365	TMEM246	LINC-PINT	RNASE1	BMT2	CWC15
34	SH3RF1	TTYH3	SLC27A2	UHMK1	COL24A1	PGCP1	TRIM16L	TSSK2	SLC43A1	MINDY3	GSTO1	LRSAM1	CYP3A43	DHRS7	PPRC1	CNNM2	OR4A16	OR4K2	ABCC1	HYDIN	MAOB	MFSD6	TRMT6	ANKRD7	PA2G4	PRKCH	C18orf25	ZP1	CROT	HTR3B	MIR320A	LINC00365	FLI1	SLC39A7	KRTCAP2	FREM2	C20orf96	MDM1	ADIRF	C20orf194	CSNK1G3	DDX43	ITCH	IGBP1	SLC25A4	TRIM56	PITX1	MAGEB16	CRYZL1
35	SH3RF1	SLC27A2	UHMK1	TTYH3	MINDY3	OR4A16	PGCP1	HYDIN	DHRS7	CNNM2	COL24A1	GSTO1	TSSK2	ITCH	HS3ST3B1	MELK	ABCC1	TRIM16L	MDM1	LRSAM1	ADIRF	MAOB	CWC15	SLC43A1	HTR3B	PA2G4	FREM2	CROT	PRKCH	PPRC1	CYP3A43	MFSD6	TRMT6	OR4K2	MIR320A	BCL10	CSNK1G3	FLI1	TMEM246	CRYZL1	MCHR2-AS1	CCDC60	LINC00858	ZP1	PLEKHS1	C18orf25	LINC00365	TRIM56	DDX43
36	SH3RF1	SLC27A2	MDM1	TTYH3	GSTO1	HS3ST3B1	UHMK1	OR4K2	MINDY3	CRYZL1	ADIRF	TRIM16L	SLC43A1	LRSAM1	DHRS7	NPAS2	OR4A16	MIR320A	ITCH	PGCP1	TRIM56	TSSK2	ABCC1	LRRC63	HTR3B	PA2G4	PPRC1	PRKCH	MFSD6	MAGEB16	CYP3A43	MAOB	CNNM2	KRTCAP2	LINC00858	COL24A1	CSNK1G3	LINC00365	TMEM246	SLC39A7	ZP1	CROT	CWC15	PLEKHS1	APOL4	FLI1	UPP2	PDSS1	UBE2E1-AS1
37	SH3RF1	SLC27A2	TTYH3	DHRS7	HS3ST3B1	CRYZL1	MDM1	UHMK1	HYDIN	GSTO1	PGCP1	MAOB	C3orf20	ABCC1	COL24A1	MINDY3	LINC00858	OR4K2	ADIRF	CYP3A43	MIR320A	TRIM56	TRIM16L	OR4A16	SLC43A1	HTR3B	LRSAM1	PROS1	ITCH	PLEKHS1	SAT2	CNNM2	BCL10	CSNK1G3	TSSK2	UBE3B	LRRC63	TRIM4	TRRAP	ASB2	PPRC1	CCNE1	TRMT6	HMBS	CWC15	MAGEB16	PA2G4	RFX6	ZP1
38	SH3RF1	UHMK1	HTR3B	SLC27A2	PGCP1	TSSK2	CSNK1G3	ZC3H4	TTYH3	MINDY3	HS3ST3B1	KRTCAP2	GSTO1	ABCC1	CWC15	OR4A16	MCHR2-AS1	CRYZL1	DHRS7	PA2G4	FREM2	OR4K2	SLC43A1	COL24A1	TRIM56	TRIM16L	CROT	CNNM2	LRSAM1	ITCH	PROS1	MDM1	MIR320A	FAT3	CYP3A43	TRAM1L1	HYDIN	SLC39A7	ADIRF	LRRC63	BCL10	PPRC1	ZP1	C3orf20	LAMTOR3	LINC-PINT	PLEKHS1	C18orf25	FRYL
39	SH3RF1	SLC27A2	UHMK1	TTYH3	PGCP1	DHRS7	OR4A16	CRYZL1	HYDIN	TRIM16L	GSTO1	MINDY3	MDM1	CNNM2	FREM2	TSSK2	MIR320A	MAOB	LRSAM1	SLC43A1	CROT	HS3ST3B1	ABCC1	COL24A1	ADIRF	HTR3B	OR4K2	CYP3A43	PPRC1	PA2G4	LINC00858	PLEKHS1	CWC15	CSNK1G3	LRRC63	MAGEB16	MFSD6	TRMT6	ZP1	BCL10	PRKCH	TRIM56	ITCH	MCHR2-AS1	C18orf25	GLIS3-AS1	LINC00365	NPAS2	TMEM246
40	SH3RF1	MDM1	UHMK1	SLC27A2	HTR3B	LRSAM1	ABCC1	CRYZL1	TTYH3	MINDY3	PGCP1	GSTO1	C3orf20	TSSK2	ADIRF	MAGEB16	PA2G4	SLC43A1	OR4K2	CWC15	MIR320A	OR4A16	CNNM2	TRIM16L	ITCH	COL24A1	APOL4	DHRS7	NPAS2	HS3ST3B1	CCDC60	CYP3A43	CSNK1G3	TRIM56	PLEKHS1	MELK	CROT	FLI1	ZP1	MFSD6	HYDIN	PRKCH	RNASE1	SLC39A7	MAOB	LINC00858	KRTCAP2	FREM2	LRRC63
41	SH3RF1	UHMK1	SLC27A2	TTYH3	OR4K2	HS3ST3B1	DHRS7	CRYZL1	SLC43A1	GSTO1	MDM1	HTR3B	MINDY3	TRIM56	TRIM16L	MIR320A	LRSAM1	PGCP1	ABCC1	ADIRF	OR4A16	APOL4	ITCH	CYP3A43	FETUB	TSSK2	PA2G4	MAOB	CSNK1G3	HYDIN	CWC15	CNNM2	COL24A1	C18orf25	CROT	LRRC63	PPRC1	FREM2	PRKCH	ZP1	TRMT6	ZC3H4	MS4A2	MELK	FLI1	PROS1	LINC00858	TRIM4	UBE3B
42	SH3RF1	SLC27A2	TTYH3	DHRS7	UHMK1	GSTO1	CRYZL1	ABCC1	OR4A16	PGCP1	MDM1	MAOB	MIR320A	COL24A1	CNNM2	MINDY3	TRIM16L	SLC43A1	LRSAM1	PRKCH	HYDIN	HTR3B	TSSK2	PA2G4	TRIM56	PPRC1	CSNK1G3	LINC00858	LINC00365	OR4K2	TRMT6	CYP3A43	HS3ST3B1	APOL4	ADIRF	MFSD6	ITCH	CROT	C18orf25	PLA2G12B	TRIM4	MCHR2-AS1	MELK	CUEDC2	ZP1	FLI1	CWC15	FREM2	SLC39A7
43	SH3RF1	UHMK1	MDM1	TRIM56	OR4A16	GSTO1	TTYH3	SLC27A2	TRIM16L	TSSK2	OR4K2	COL24A1	LRSAM1	CRYZL1	MINDY3	PA2G4	ABCC1	SLC43A1	PPRC1	PGCP1	TRMT6	MFSD6	CNNM2	MIR320A	FETUB	CYP3A43	CROT	PRKCH	FLI1	SLC25A4	ZP1	HS3ST3B1	C18orf25	ADIRF	MAOB	HTR3B	DHRS7	APOL4	UBE2E1-AS1	CSNK1G3	ITCH	FREM2	DDX43	KRTCAP2	LINC00365	ANKRD7	TMEM246	LRRC63	CWC15
44	SH3RF1	UHMK1	SLC27A2	TTYH3	TRIM56	TRIM16L	ZP1	TSSK2	MINDY3	PA2G4	GSTO1	COL24A1	TRMT6	PGCP1	HTR3B	SLC43A1	PPRC1	ABCC1	LRSAM1	CROT	MDM1	FLI1	CNNM2	MIR320A	OR4A16	DDX43	CSNK1G3	DHRS7	FETUB	MFSD6	PRKCH	CYP3A43	APOL4	ITCH	OR4K2	SLC39A7	HYDIN	HS3ST3B1	ADIRF	C18orf25	SLC25A4	CWC15	MTUS1	ANKRD7	KRTCAP2	LINC00365	COL4A3BP	MAOB	FREM2
45	SH3RF1	SLC27A2	UHMK1	TTYH3	TRIM56	DHRS7	MDM1	SLC43A1	PGCP1	HS3ST3B1	GSTO1	PA2G4	TRIM16L	MIR320A	HTR3B	MINDY3	TSSK2	KRTCAP2	OR4A16	LRSAM1	ADIRF	CNIH1	PPRC1	CNNM2	CROT	ABCC1	CYP3A43	ZP1	OR4K2	FREM2	MCHR2-AS1	MAGEB16	LRRC63	CWC15	CSNK1G3	ITCH	FRYL	COL24A1	STEAP2-AS1	UBE2E1-AS1	ANKRD7	TMEM246	C20orf96	PRKCH	FLI1	DEFB136	MAOB	TRMT6	MFSD6
46	SH3RF1	SLC27A2	UHMK1	HS3ST3B1	LRSAM1	PGCP1	DHRS7	CRYZL1	LRRC63	TTYH3	TRIM16L	TSSK2	MINDY3	LINC00858	HYDIN	PROS1	GSTO1	ABCC1	SLC43A1	ADIRF	OR4K2	HTR3B	COL24A1	CYP3A43	MDM1	TRMT6	CROT	BCL10	MIR320A	PA2G4	CSNK1G3	FLI1	DDX43	PLEKHS1	MTUS1	CNNM2	TRIM56	OR4A16	TRIM4	ITCH	C18orf25	FREM2	LINC-PINT	CWC15	MAOB	MAGEB16	RANBP9	LAMTOR3	ZNF846
47	SH3RF1	UHMK1	LRSAM1	TTYH3	MINDY3	SLC27A2	MDM1	GSTO1	MAGEB16	PGCP1	TRIM16L	SLC43A1	MIR320A	OR4K2	ADIRF	TSSK2	PA2G4	HS3ST3B1	CNNM2	COL24A1	ABCC1	HTR3B	TRIM56	CYP3A43	CROT	ITCH	CCDC60	LRRC63	HYDIN	KRTCAP2	LINC00858	OR4A16	RANBP9	APOL4	C20orf96	ANKRD7	MAOB	CWC15	DDX43	DHRS7	FLI1	FREM2	CSNK1G3	MFSD6	FETUB	ZP1	PPRC1	TRMT6	MELK
48	SH3RF1	MDM1	SLC27A2	TTYH3	UHMK1	GSTO1	OR4A16	COL24A1	HS3ST3B1	TRIM16L	ADIRF	CRYZL1	CYP3A43	MIR320A	MINDY3	TSSK2	ABCC1	LINC00858	MFSD6	LRSAM1	TMEM246	SLC43A1	PGCP1	MAOB	PA2G4	CNNM2	PPRC1	HTR3B	TRIM56	PRKCH	DHRS7	OR4K2	CROT	MAGEB16	SLC25A4	LRRC63	HIST1H4K	NPAS2	C20orf194	TRMT6	CSNK1G3	ANKRD7	C20orf96	PLEKHS1	CWC15	ITCH	KRTCAP2	PROS1	FETUB
49	SH3RF1	TTYH3	SLC27A2	UHMK1	MFSD6	MINDY3	ADIRF	MIR320A	GSTO1	OR4A16	MAGEB16	DHRS7	PPRC1	ABCC1	TRIM56	PGCP1	SLC43A1	PA2G4	HS3ST3B1	MDM1	TSSK2	LRRC63	PRKCH	COL24A1	LRSAM1	CYP3A43	MAOB	CRYZL1	HTR3B	CNNM2	ITCH	TRIM16L	CCDC60	TMEM246	FREM2	HYDIN	LINC00858	APOL4	OR4K2	CWC15	DEFB136	CROT	LINC00365	NPAS2	CSNK1G3	LRMDA	PLEKHS1	ACOX2	CUEDC2
50	SH3RF1	SLC27A2	UHMK1	DHRS7	TTYH3	PGCP1	MINDY3	TSSK2	TRIM16L	HYDIN	OR4A16	FREM2	TRMT6	SLC43A1	LRSAM1	CNNM2	HS3ST3B1	CRYZL1	MAOB	MIR320A	PPRC1	GSTO1	FLI1	C18orf25	ADIRF	CYP3A43	COL24A1	CROT	HTR3B	ABCC1	PA2G4	CWC15	DDX43	CSNK1G3	MCHR2-AS1	OR4K2	OPN1SW	IGBP1	CEP70	ITCH	ANKRD7	MDM1	LINC00365	MTUS1	LINC00858	PRKCH	COL4A3BP	ZP1	LINC-PINT
51	SH3RF1	SLC27A2	UHMK1	PGCP1	DHRS7	TTYH3	HTR3B	ABCC1	GSTO1	CRYZL1	OR4A16	LRSAM1	HS3ST3B1	TRIM16L	CSNK1G3	PA2G4	MDM1	FREM2	MIR320A	MINDY3	TSSK2	SLC43A1	OR4K2	CROT	LRRC63	FETUB	CWC15	MCHR2-AS1	TRIM56	CNNM2	APOL4	ZP1	PPRC1	HYDIN	ITCH	CYP3A43	SLC39A7	HMG20B	PRKCH	COL24A1	TRMT6	C18orf25	FLI1	TMEM246	HPCAL4	LINC00365	MAOB	ACOX2	ABHD17B
52	SH3RF1	UHMK1	GSTO1	SLC27A2	TTYH3	PGCP1	MINDY3	ABCC1	MIR320A	TRIM16L	CRYZL1	HTR3B	SLC43A1	MAOB	ADIRF	TSSK2	COL24A1	OR4K2	TRIM56	HS3ST3B1	DHRS7	PA2G4	CYP3A43	CSNK1G3	LRSAM1	CWC15	MDM1	CROT	HYDIN	ITCH	C3orf20	LINC00858	OR4A16	FLI1	APOL4	ZP1	MELK	CNNM2	C18orf25	PROS1	FREM2	PLEKHS1	PPRC1	TRMT6	PRKCH	DDX43	KRTCAP2	MCHR2-AS1	SLC39A7
53	SH3RF1	SLC27A2	TTYH3	UHMK1	SLC43A1	MDM1	CRYZL1	TRIM16L	MINDY3	TSSK2	HTR3B	ABCC1	LRSAM1	PA2G4	TRIM56	PGCP1	GSTO1	CYP3A43	COL24A1	APOL4	DHRS7	HS3ST3B1	OR4A16	ADIRF	FETUB	FLI1	LINC00858	ANKRD7	MIR320A	CSNK1G3	RAB37	ZP1	OR4K2	LINC00365	RNASE1	CNNM2	ACOT13	HYDIN	HMG20B	BMT2	DUSP26	MPG	DDX43	PPRC1	SLC39A7	MAGEB16	CD27-AS1	ITCH	PROS1
54	SH3RF1	MDM1	UHMK1	TTYH3	GSTO1	PGCP1	SLC27A2	TSSK2	OR4K2	PA2G4	LRSAM1	MIR320A	MINDY3	COL24A1	SLC43A1	CWC15	CSNK1G3	PRKCH	MAOB	ABCC1	MFSD6	TRIM16L	ITCH	PPRC1	FREM2	TRMT6	HTR3B	KRTCAP2	CYP3A43	CNNM2	CROT	ADIRF	HS3ST3B1	DHRS7	OR4A16	FLI1	C20orf96	HYDIN	ANKRD7	APOL4	SH2D6	TRAM1L1	TRIM56	ZP1	C18orf25	MELK	PROS1	DEFB136	MCHR2-AS1
55	SH3RF1	SLC27A2	DHRS7	HS3ST3B1	TTYH3	ABCC1	HTR3B	GSTO1	UHMK1	PROS1	MINDY3	CSNK1G3	PRKCH	MFSD6	CRYZL1	MIR320A	PA2G4	LRSAM1	OR4K2	ADIRF	MDM1	ITCH	TRIM56	APOL4	SLC43A1	COL24A1	TSSK2	CWC15	PGCP1	OR4A16	CYP3A43	HYDIN	C3orf20	PPRC1	TRIM16L	FETUB	LRRC63	ZC3H4	MAGEB16	MAOB	LINC00858	PLEKHS1	ZP1	SH2D6	UPP2	FAT3	FLI1	ASB2	KRTCAP2
56	SH3RF1	SLC27A2	UHMK1	TTYH3	DHRS7	CRYZL1	PGCP1	GSTO1	HS3ST3B1	MINDY3	LRSAM1	MIR320A	SLC43A1	HYDIN	HTR3B	PA2G4	ABCC1	ITCH	OR4A16	OR4K2	CWC15	MDM1	TSSK2	TRIM56	CSNK1G3	CYP3A43	TRIM16L	ADIRF	MAOB	COL24A1	PROS1	PPRC1	FREM2	APOL4	LINC00858	LRRC63	ZP1	PRKCH	CROT	MELK	CNNM2	MFSD6	C3orf20	FLI1	TRIM4	PLEKHS1	ASB2	TRMT6	MS4A2
57	SH3RF1	TTYH3	SLC27A2	MDM1	TRIM56	CRYZL1	HTR3B	UHMK1	HYDIN	GSTO1	ABCC1	DHRS7	LINC00858	TSSK2	OR4A16	C3orf20	APOL4	PA2G4	HS3ST3B1	SLC43A1	OR4K2	PTGR1	TRIM16L	MINDY3	MAGEB16	COL24A1	PGCP1	ZP1	SAT2	MIR320A	FLI1	PHACTR3	CSNK1G3	KRTCAP2	ADIRF	PRKCH	LRSAM1	MAOB	ITCH	PPRC1	ANKRD7	RNASE1	ASB2	RFX6	CYP3A43	PROS1	LINC-PINT	LINC00365	TRRAP
58	SH3RF1	UHMK1	TTYH3	CRYZL1	SLC43A1	SLC27A2	MINDY3	GSTO1	TRIM56	MIR320A	OR4A16	LRSAM1	MDM1	ADIRF	HTR3B	C3orf20	PGCP1	COL24A1	TSSK2	PA2G4	TRIM16L	DHRS7	MFSD6	ABCC1	CYP3A43	MAGEB16	APOL4	UBE2E1-AS1	LRRC63	CSNK1G3	PITX1	OR4K2	PPRC1	CWC15	CNNM2	ZP1	HS3ST3B1	ITCH	PRKCH	CROT	CCDC60	FREM2	NPAS2	MAOB	SLC25A4	HYDIN	BTBD10	PDSS1	IGBP1
59	SH3RF1	MDM1	SLC27A2	UHMK1	DHRS7	GSTO1	TTYH3	ABCC1	HTR3B	HS3ST3B1	CSNK1G3	PGCP1	LRSAM1	CRYZL1	ITCH	FETUB	CWC15	PRKCH	COL24A1	MINDY3	SLC43A1	ADIRF	TRIM56	TSSK2	MIR320A	PA2G4	TRIM16L	OR4K2	CYP3A43	CNNM2	MELK	MCHR2-AS1	HYDIN	OR4A16	MAOB	KRTCAP2	CROT	PPRC1	MFSD6	TRAM1L1	APOL4	ZC3H4	PTGR1	TRMT6	BCL10	SLC25A4	GPR34	LINC-PINT	FAT3
60	SH3RF1	SLC27A2	MDM1	UHMK1	DHRS7	TTYH3	PGCP1	SLC43A1	TSSK2	MINDY3	GSTO1	PA2G4	CSNK1G3	HS3ST3B1	TRIM16L	OR4A16	CRYZL1	TRIM56	CWC15	ABCC1	HTR3B	PROS1	COL24A1	ADIRF	ANKRD7	LINC00858	LRSAM1	CNNM2	HYDIN	OR4K2	MAOB	PPRC1	MIR320A	FLI1	ITCH	CYP3A43	FREM2	LINC00365	HMG20B	APOL4	ZP1	MCHR2-AS1	DUSP26	LRRC63	TMEM246	CROT	TRAM1L1	TRRAP	ASB2
61	SH3RF1	SLC27A2	TTYH3	OR4A16	GSTO1	UHMK1	DHRS7	MDM1	HS3ST3B1	MIR320A	PRKCH	SLC43A1	PPRC1	PA2G4	TSSK2	HYDIN	LINC00858	PGCP1	LRSAM1	MINDY3	MFSD6	TRIM56	APOL4	COL24A1	MAOB	PROS1	ADIRF	ABCC1	CYP3A43	TRIM16L	OR4K2	CRYZL1	CWC15	MAGEB16	CNNM2	HMG20B	ANKRD7	ITCH	TRIM4	FREM2	ZP1	HTR3B	FLI1	CSNK1G3	TRMT6	LINC00365	MELK	LRRC63	DUSP26
62	SH3RF1	SLC27A2	MDM1	TTYH3	OR4K2	TRIM56	LRSAM1	GSTO1	OR4A16	CRYZL1	UHMK1	DHRS7	MAGEB16	HS3ST3B1	LINC00858	ADIRF	TCF4	MIR320A	HTR3B	SLC43A1	PRKCH	UBE2E1-AS1	ABCC1	TSSK2	SACM1L	PGCP1	MAOB	HYDIN	PA2G4	ITCH	TMEM246	BICDL2	MINDY3	PROS1	LRRC63	KRTCAP2	PPRC1	COL24A1	CSNK1G3	DACT2	ASB2	TRIM16L	APOL4	ZP1	LRMDA	PPP1R1C	UPP2	MFSD6	PDSS1
63	SH3RF1	SLC27A2	UHMK1	TTYH3	GSTO1	ADIRF	DHRS7	SLC43A1	TSSK2	HS3ST3B1	COL24A1	LRSAM1	PA2G4	MIR320A	PGCP1	MDM1	TRIM16L	ABCC1	PRKCH	HYDIN	CYP3A43	MFSD6	CRYZL1	MINDY3	HTR3B	OR4K2	MAOB	NPAS2	LINC-PINT	OR4A16	CSNK1G3	CNNM2	PPRC1	TRMT6	ZP1	ITCH	OPN1SW	PLEKHS1	TRIM56	BCL10	CROT	C20orf194	CWC15	KRTCAP2	APOL4	PITX1	LINC00858	FLI1	DDX43
64	SH3RF1	TTYH3	SLC27A2	UHMK1	HYDIN	OR4K2	DHRS7	MDM1	SLC43A1	TSSK2	LRSAM1	HTR3B	PGCP1	ADIRF	HIST1H4K	OR4A16	TRIM16L	LINC00858	ABCC1	COL24A1	MINDY3	GSTO1	C18orf25	PA2G4	MAOB	CSNK1G3	ITCH	MIR320A	HS3ST3B1	CYP3A43	C20orf96	CNNM2	MAGEB16	ANKRD7	CROT	PLEKHS1	LINC-PINT	ZP1	TRMT6	TRIM56	BCL10	TMEM246	CRYZL1	LAMTOR3	PRKCH	APOL4	CWC15	KRTCAP2	MCHR2-AS1
65	SH3RF1	SLC27A2	UHMK1	GSTO1	LRSAM1	TTYH3	SLC43A1	MIR320A	CWC15	TRIM16L	PGCP1	MINDY3	MDM1	ABCC1	HTR3B	LINC00858	PA2G4	TRIM56	OR4K2	ITCH	TSSK2	DHRS7	COL24A1	CSNK1G3	ANKRD7	OR4A16	PRKCH	CYP3A43	ADIRF	APOL4	MELK	LRRC63	UBE2E1-AS1	C20orf96	PPRC1	ZP1	CNNM2	CRYZL1	MAGEB16	TMEM246	CROT	KRTCAP2	MFSD6	FLI1	MAOB	HYDIN	SLC39A7	HS3ST3B1	C18orf25
66	SH3RF1	SLC27A2	TTYH3	ABCC1	MDM1	LRSAM1	TRIM56	UHMK1	APOL4	MAGEB16	HTR3B	FETUB	OR4K2	DHRS7	TSSK2	GSTO1	ADIRF	MINDY3	HS3ST3B1	CRYZL1	PGCP1	LINC00858	MIR320A	TRIM16L	CYP3A43	SLC43A1	PA2G4	HYDIN	PROS1	PLEKHS1	CCDC60	CSNK1G3	KRTCAP2	COL24A1	OR4A16	ITCH	PRKCH	MFSD6	ZP1	PTGR1	PPRC1	CNNM2	CROT	NPAS2	ASB2	PHACTR3	ARPC5	FLI1	CWC15
67	SH3RF1	UHMK1	TTYH3	SLC27A2	LRSAM1	TRIM16L	MINDY3	OR4K2	TSSK2	SLC43A1	MIR320A	PGCP1	TRMT6	C18orf25	GSTO1	FLI1	DHRS7	PPRC1	CROT	CRYZL1	ZP1	ADIRF	DDX43	COL24A1	ABCC1	ITCH	HS3ST3B1	CWC15	HTR3B	CSNK1G3	CYP3A43	CNNM2	TRIM56	OR4A16	PA2G4	FREM2	MAOB	HYDIN	APOL4	C3orf20	KRTCAP2	PRKCH	MFSD6	MDM1	PROS1	LINC00365	LINC-PINT	PLEKHS1	LRRC63
68	SH3RF1	MDM1	SLC27A2	GSTO1	TTYH3	DHRS7	UHMK1	OR4A16	TSSK2	HTR3B	CRYZL1	PA2G4	SLC43A1	CSNK1G3	PGCP1	COL24A1	LRSAM1	HS3ST3B1	ABCC1	PRKCH	MINDY3	MIR320A	LRRC63	MAOB	OR4K2	LINC00858	CWC15	ADIRF	TRIM16L	ITCH	TRIM56	CYP3A43	CNNM2	CROT	PPRC1	TMEM246	PLA2G12B	MFSD6	ZP1	PROS1	SLC25A4	MELK	KRTCAP2	FREM2	DEFB136	UPP2	PLEKHS1	APOL4	C3orf20
69	SH3RF1	UHMK1	TRIM16L	TTYH3	LRSAM1	MINDY3	PGCP1	OR4A16	FREM2	CRYZL1	CROT	GSTO1	SLC27A2	SLC43A1	MIR320A	TSSK2	TRMT6	CNNM2	DHRS7	HS3ST3B1	CWC15	COL24A1	CYP3A43	HTR3B	OR4K2	PA2G4	TRIM56	ABCC1	HYDIN	PPRC1	FLI1	MAOB	C18orf25	CSNK1G3	ZP1	DDX43	PROS1	HMG20B	ITCH	SLC39A7	MDM1	MCHR2-AS1	DEFB136	LINC00365	APOL4	PRKCH	ADIRF	IGBP1	MFSD6
70	SH3RF1	SLC27A2	UHMK1	HS3ST3B1	TTYH3	MINDY3	TSSK2	TRIM16L	SLC43A1	FLI1	MDM1	CRYZL1	PGCP1	TRIM56	DHRS7	PPRC1	LRRC63	GSTO1	LRSAM1	OR4A16	PA2G4	ADIRF	HYDIN	ZP1	HTR3B	CNNM2	ANKRD7	COL24A1	DUSP26	CROT	MIR320A	FRYL	APOL4	HMG20B	ABCC1	OR4K2	CYP3A43	DDX43	TRMT6	ITCH	LINC00365	CSNK1G3	LINC00858	LINC-PINT	KRTCAP2	SLC39A7	BCL10	MFSD6	CWC15
71	SH3RF1	TTYH3	SLC27A2	UHMK1	CRYZL1	LRSAM1	DHRS7	OR4K2	TRIM56	HYDIN	SLC43A1	GSTO1	MDM1	TRIM16L	HS3ST3B1	MINDY3	OR4A16	MIR320A	LINC00858	TSSK2	COL24A1	PGCP1	ADIRF	CSNK1G3	MAOB	ZP1	ABCC1	C18orf25	PPRC1	DEPP1	HTR3B	GLIS3-AS1	CWC15	PA2G4	ITCH	TMEM246	PRKCH	TRIM4	CYP3A43	CNNM2	LINC-PINT	CROT	ASB2	LRRC63	CCDC60	MFSD6	FLI1	TRRAP	PLEKHS1
72	SH3RF1	SLC27A2	UHMK1	TTYH3	DHRS7	PGCP1	GSTO1	LRSAM1	SLC43A1	MDM1	HS3ST3B1	OR4K2	TRIM16L	CRYZL1	CWC15	ABCC1	MIR320A	HTR3B	TSSK2	MINDY3	CNNM2	CSNK1G3	TRIM56	ITCH	ADIRF	C3orf20	LINC00858	PPRC1	OR4A16	PA2G4	COL24A1	CROT	C18orf25	HYDIN	MELK	FLI1	PRKCH	TRMT6	SLC39A7	MAOB	ANKRD7	LRRC63	ZP1	LINC00365	CYP3A43	MFSD6	APOL4	PLA2G12B	MCHR2-AS1
73	SH3RF1	SLC27A2	GSTO1	UHMK1	COL24A1	TRIM56	TTYH3	TSSK2	SLC43A1	CYP3A43	DHRS7	PA2G4	MIR320A	PPRC1	LRSAM1	MINDY3	FLI1	MAOB	TRIM16L	MDM1	LINC00858	CRYZL1	PGCP1	OR4A16	APOL4	OR4K2	ABCC1	TRMT6	PRKCH	ZP1	UBE2E1-AS1	HS3ST3B1	MFSD6	SLC25A4	ADIRF	CNNM2	HMG20B	ANKRD7	CSNK1G3	HTR3B	MELK	C3orf20	ITCH	PROS1	HYDIN	CROT	CWC15	LINC00365	PLEKHS1
74	SH3RF1	SLC27A2	TTYH3	MDM1	OR4A16	UHMK1	ADIRF	OR4K2	MINDY3	MAGEB16	DHRS7	SLC43A1	ABCC1	MIR320A	CCDC60	GSTO1	HTR3B	TRIM56	LRSAM1	NPAS2	TRIM16L	TSSK2	HS3ST3B1	PA2G4	C20orf96	PGCP1	APOL4	PLEKHS1	CSNK1G3	CYP3A43	UBE2E1-AS1	COL24A1	HYDIN	MFSD6	CNIH1	CNNM2	FETUB	MAOB	ITCH	LRRC63	LINC-PINT	CWC15	GLIS3-AS1	TMEM246	ANKRD7	LINC00858	UPP2	PPRC1	KRTCAP2
75	SH3RF1	TTYH3	SLC27A2	UHMK1	LINC00858	MDM1	TRIM56	OR4K2	HYDIN	DHRS7	LRSAM1	GSTO1	PGCP1	SLC43A1	COL24A1	TSSK2	MINDY3	OR4A16	KRTCAP2	MIR320A	MAGEB16	ADIRF	MAOB	HTR3B	ABCC1	TRIM16L	ITCH	PA2G4	ZP1	C20orf96	CYP3A43	PPRC1	HS3ST3B1	TMEM246	CSNK1G3	HIST1H4K	PRKCH	CWC15	CNNM2	LINC-PINT	ANKRD7	LAMTOR3	FRYL	PLEKHS1	FREM2	APOL4	MFSD6	TRMT6	C18orf25
76	SH3RF1	MDM1	SLC27A2	TTYH3	ADIRF	UHMK1	MINDY3	ABCC1	LRSAM1	CRYZL1	MIR320A	SLC43A1	HS3ST3B1	TSSK2	GSTO1	PGCP1	DHRS7	LRRC63	OR4K2	TRIM16L	CNNM2	HTR3B	NPAS2	CYP3A43	COL24A1	CSNK1G3	TMEM246	OR4A16	CROT	MAGEB16	HYDIN	CWC15	PLEKHS1	PA2G4	MAOB	ITCH	MFSD6	APOL4	PPRC1	DEFB136	MCHR2-AS1	GLIS3-AS1	C3orf20	OR4N2	TRIM56	ANXA11	UBE3B	NDUFS1	CNIH1
77	SH3RF1	SLC27A2	TTYH3	UHMK1	PGCP1	TSSK2	MDM1	HS3ST3B1	TRIM16L	ABCC1	GSTO1	CNNM2	DHRS7	SLC43A1	PA2G4	MINDY3	OR4A16	LINC00365	ANKRD7	TMEM246	LRRC63	LRSAM1	HYDIN	CRYZL1	ADIRF	PPRC1	OR4K2	FLI1	HTR3B	DUSP26	MIR320A	LINC00858	HMG20B	CYP3A43	COL24A1	CROT	HIST1H4K	CSNK1G3	PLA2G12B	BCL10	SLC39A7	CWC15	BMT2	LINC-PINT	C3orf20	ITCH	MAGEB16	ZP1	TRIM4
78	SH3RF1	SLC27A2	TTYH3	DHRS7	GSTO1	MIR320A	UHMK1	TRIM56	HS3ST3B1	MDM1	CSNK1G3	LRSAM1	SLC43A1	OR4K2	PGCP1	CNIH1	CWC15	APOL4	PPRC1	MAGEB16	ADIRF	ABCC1	OR4A16	ITCH	MINDY3	HYDIN	PRKCH	HMBS	PA2G4	HTR3B	MAOB	KRTCAP2	SACM1L	UBE2E1-AS1	LRRC63	TSSK2	TMEM246	PPP1R1C	GLIS3-AS1	TRAM1L1	PDSS1	PROS1	ZP1	COL24A1	MFSD6	TENT5A	FAT3	CCDC60	RFX6
79	SH3RF1	SLC27A2	TTYH3	DHRS7	MDM1	UHMK1	HS3ST3B1	HYDIN	PGCP1	ADIRF	ABCC1	GSTO1	ANKRD7	SLC43A1	TSSK2	CNNM2	MINDY3	ITCH	LRSAM1	PA2G4	TRIM16L	LINC00858	MIR320A	MAGEB16	OR4K2	HTR3B	OR4A16	LRRC63	BCL10	COL24A1	FLI1	DUSP26	CWC15	TRIM56	CYP3A43	PPRC1	TRIM4	HMG20B	TMEM246	MAOB	C20orf96	MELK	ZP1	KRTCAP2	LINC-PINT	CSNK1G3	MCHR2-AS1	CCDC60	LINC00365
80	SH3RF1	SLC27A2	TTYH3	UHMK1	DHRS7	OR4A16	HS3ST3B1	CRYZL1	MDM1	LRSAM1	GSTO1	MINDY3	OR4K2	PGCP1	TRIM56	HTR3B	TRIM16L	MIR320A	SLC43A1	TSSK2	CROT	CNNM2	CYP3A43	APOL4	ADIRF	ABCC1	SAT2	MAOB	COL24A1	MTUS1	MAGEB16	LINC00858	CSNK1G3	PPRC1	ITCH	HYDIN	LRRC63	PA2G4	ZP1	KRTCAP2	TRIM4	MFSD6	TRMT6	FREM2	CCDC60	CWC15	FLI1	SLC25A4	EFR3B
81	SH3RF1	MDM1	TTYH3	CRYZL1	UHMK1	SLC27A2	GSTO1	TRIM56	DHRS7	OR4A16	HYDIN	SLC43A1	HS3ST3B1	MIR320A	LINC00858	OR4K2	MINDY3	MAOB	TRIM16L	PGCP1	LRSAM1	TSSK2	PA2G4	CNNM2	FREM2	ITCH	HTR3B	ADIRF	CROT	PRKCH	PPRC1	COL24A1	CYP3A43	DEPP1	ASB2	ABCC1	MTUS1	CWC15	APOL4	ZP1	TRRAP	LRMDA	CSNK1G3	PROS1	SAT2	MFSD6	TRIM4	C18orf25	LINC00365
82	SH3RF1	SLC27A2	TTYH3	UHMK1	LINC00858	CRYZL1	OR4A16	GSTO1	MDM1	LRSAM1	DHRS7	ABCC1	HS3ST3B1	HTR3B	ADIRF	COL24A1	OR4K2	MELK	SLC43A1	MINDY3	MIR320A	MAOB	TRIM56	ITCH	PGCP1	CYP3A43	CWC15	TRIM16L	C3orf20	HYDIN	CSNK1G3	PLEKHS1	CROT	TSSK2	CNNM2	GLIS3-AS1	PA2G4	APOL4	LRRC63	MFSD6	TRRAP	PPRC1	MAGEB16	GPR34	PRKCH	ASB2	CCDC60	SLC25A4	FABP4
83	SH3RF1	UHMK1	PGCP1	SLC27A2	CRYZL1	TSSK2	HTR3B	OR4K2	MDM1	LRSAM1	TRIM16L	ABCC1	GSTO1	CROT	MINDY3	COL24A1	TTYH3	CSNK1G3	ADIRF	CNNM2	CYP3A43	PA2G4	C18orf25	HS3ST3B1	SLC43A1	ITCH	PLEKHS1	HYDIN	FREM2	DDX43	ZP1	MAOB	FLI1	MIR320A	TRMT6	OR4A16	MTUS1	CWC15	DHRS7	KRTCAP2	MCHR2-AS1	NPAS2	LRRC63	FETUB	RNASE1	ZNF805	PPRC1	SLC39A7	BCL10
84	SH3RF1	SLC27A2	DHRS7	TTYH3	TRIM56	CRYZL1	UHMK1	OR4A16	OR4K2	GSTO1	ABCC1	FETUB	MDM1	TSSK2	HS3ST3B1	TRIM16L	HYDIN	SLC43A1	ADIRF	MIR320A	HTR3B	LRSAM1	PGCP1	MAOB	LINC00858	C18orf25	MINDY3	COL24A1	PPRC1	PA2G4	CSNK1G3	APOL4	CYP3A43	PLEKHS1	ZP1	HPCAL4	CWC15	CNNM2	ITCH	CROT	SAT2	PRKCH	PTGR1	GLIS3-AS1	LINC-PINT	DEPP1	FLI1	LRRC63	GPR34
85	SH3RF1	MDM1	TTYH3	SLC27A2	UHMK1	TRIM56	PGCP1	DHRS7	ABCC1	LRSAM1	GSTO1	ASB2	OR4A16	CRYZL1	HYDIN	TMEM246	MINDY3	HTR3B	HS3ST3B1	TRIM16L	SLC43A1	PA2G4	LRRC63	OR4K2	TSSK2	COL24A1	ADIRF	LINC00858	TRRAP	CSNK1G3	TRIM4	CYP3A43	CNNM2	ITCH	NDUFS1	MAGEB16	LINC00365	MAOB	CROT	CCDC60	PLEKHS1	LINC-PINT	ZP1	SLC39A7	UBE2E1-AS1	BCL10	FLI1	DEPP1	MIR320A
86	SH3RF1	UHMK1	SLC27A2	MINDY3	DHRS7	TTYH3	PGCP1	CRYZL1	CSNK1G3	CWC15	OR4A16	TSSK2	FREM2	TRIM16L	GSTO1	OR4K2	ABCC1	HTR3B	PA2G4	CROT	CNNM2	HYDIN	SLC43A1	MIR320A	ITCH	LRSAM1	HS3ST3B1	MCHR2-AS1	COL24A1	TRAM1L1	ADIRF	MAOB	C18orf25	TRMT6	LRRC63	LINC00365	CYP3A43	DDX43	EFR3B	PPRC1	RANBP9	FLI1	TRIM56	TRRAP	ZC3H4	ZP1	MTUS1	SLC39A7	PROS1
87	SH3RF1	UHMK1	TTYH3	SLC27A2	MDM1	PGCP1	MINDY3	GSTO1	CRYZL1	TRIM16L	LRSAM1	ABCC1	MIR320A	SLC43A1	TSSK2	HTR3B	CNNM2	ITCH	PA2G4	OR4K2	ADIRF	OR4A16	ZP1	COL24A1	CYP3A43	FLI1	CROT	CSNK1G3	PPRC1	TRIM56	DHRS7	FREM2	SLC39A7	MAOB	CWC15	LINC00365	HYDIN	TRMT6	APOL4	LRRC63	LINC00858	HS3ST3B1	C18orf25	HMG20B	RNASE1	MFSD6	MCHR2-AS1	DDX43	PRKCH
88	SH3RF1	UHMK1	GSTO1	TTYH3	MINDY3	SLC27A2	COL24A1	TSSK2	MAOB	TRIM16L	PGCP1	PRKCH	LRSAM1	CSNK1G3	ADIRF	OR4K2	HTR3B	MDM1	OR4A16	SLC43A1	FREM2	TRMT6	CYP3A43	MIR320A	PA2G4	FLI1	CNNM2	PLEKHS1	CWC15	ABCC1	DHRS7	CROT	ITCH	DDX43	ANKRD7	HYDIN	PPRC1	LINC-PINT	KRTCAP2	C20orf96	MELK	MFSD6	EFR3B	TRAM1L1	PROS1	ZC3H4	BCL10	ZP1	SH2D6
89	SH3RF1	UHMK1	SLC27A2	TTYH3	MINDY3	MDM1	OR4K2	OR4A16	GSTO1	DHRS7	PGCP1	ADIRF	MIR320A	SLC43A1	LRSAM1	ABCC1	TSSK2	HYDIN	TRIM16L	COL24A1	HS3ST3B1	CNNM2	TRMT6	C18orf25	HTR3B	MAOB	CWC15	ITCH	CYP3A43	PA2G4	UBE3B	FLI1	ANKRD7	TRIM56	CSNK1G3	PPRC1	APOL4	C20orf96	LRRC63	CROT	FREM2	SLC25A4	LINC-PINT	MELK	ZP1	LINC00858	MAGEB16	LINC00365	UBE2E1-AS1
90	SH3RF1	SLC27A2	DHRS7	HS3ST3B1	CRYZL1	TTYH3	UHMK1	HYDIN	GSTO1	SLC43A1	MIR320A	TSSK2	LRSAM1	LINC00858	MDM1	PGCP1	OR4K2	ADIRF	PA2G4	MINDY3	TRIM56	APOL4	PROS1	MAOB	COL24A1	HTR3B	ABCC1	PRKCH	OR4A16	PPRC1	TRIM16L	ITCH	CSNK1G3	CYP3A43	FLI1	C3orf20	TRIM4	CWC15	SLC25A4	ZP1	LINC-PINT	FETUB	BCL10	PLEKHS1	CNNM2	SAT2	C18orf25	DUSP26	ANKRD7
91	SH3RF1	UHMK1	TSSK2	TRMT6	SLC43A1	TTYH3	TRIM16L	CNNM2	PGCP1	FLI1	ANKRD7	IGBP1	OR4A16	CROT	MINDY3	PA2G4	MDM1	SLC27A2	CYP3A43	HYDIN	COL24A1	FREM2	TRIM56	CRYZL1	LRSAM1	COL4A3BP	LINC01020	LINC00365	HMG20B	OPN1SW	MTUS1	BTBD10	C3orf20	PPRC1	SLC25A4	ZP1	HS3ST3B1	C18orf25	DDX43	GSTO1	MIR320A	ZNF767P	TSKS	DUSP26	ADIRF	ABCC1	HTR3B	DHRS7	MCHR2-AS1
92	SH3RF1	SLC27A2	UHMK1	TTYH3	DHRS7	HS3ST3B1	OR4A16	PGCP1	MINDY3	TRIM56	TSSK2	SLC43A1	ADIRF	MDM1	LRSAM1	GSTO1	OR4K2	MIR320A	CRYZL1	PA2G4	HYDIN	CNNM2	ABCC1	CWC15	TRIM16L	CYP3A43	FREM2	HTR3B	COL24A1	FLI1	LRRC63	CROT	APOL4	CSNK1G3	MFSD6	MAOB	ZP1	HMG20B	PPRC1	C18orf25	ITCH	TRIM4	TRMT6	MAGEB16	LINC00365	PROS1	ASB2	NPAS2	FRYL
93	SH3RF1	SLC27A2	TTYH3	UHMK1	MINDY3	DHRS7	CRYZL1	GSTO1	MDM1	SLC43A1	MIR320A	LRRC63	LRSAM1	PGCP1	ABCC1	OR4A16	HS3ST3B1	TRIM16L	CYP3A43	ADIRF	MAGEB16	HYDIN	TSSK2	TRIM56	HTR3B	COL24A1	CSNK1G3	PA2G4	TMEM246	ITCH	CNNM2	OR4K2	CWC15	PPRC1	MAOB	APOL4	PRKCH	ZP1	MFSD6	CROT	UBE2E1-AS1	FREM2	PLXND1	CCDC60	TRIM4	NPAS2	LINC00365	MCHR2-AS1	STEAP2-AS1
94	SH3RF1	TSSK2	SLC27A2	UHMK1	PGCP1	PA2G4	TTYH3	GSTO1	SLC43A1	TRIM16L	ABCC1	PPRC1	HTR3B	MIR320A	OR4A16	MDM1	DHRS7	LRSAM1	PRKCH	MINDY3	FLI1	COL24A1	APOL4	ADIRF	TRIM56	CNNM2	OR4K2	RAB37	ANKRD7	CSNK1G3	HMG20B	CYP3A43	CROT	TRMT6	ZP1	CRYZL1	MFSD6	HS3ST3B1	LRRC63	LINC00365	DDX43	MAOB	BMT2	LINC00858	CWC15	COL4A3BP	MPG	RNASE1	HYDIN
95	SH3RF1	MDM1	SLC27A2	TTYH3	GSTO1	C3orf20	DHRS7	ADIRF	UHMK1	HS3ST3B1	MFSD6	OR4A16	CRYZL1	PRKCH	LINC00858	PPRC1	SLC43A1	OR4K2	TSSK2	MAGEB16	PA2G4	MIR320A	TRIM56	ABCC1	HYDIN	COL24A1	LRSAM1	ANKRD7	MAOB	LINC00365	MINDY3	PGCP1	ITCH	HTR3B	APOL4	CNIH1	CYP3A43	CNNM2	SLC25A4	UBE2E1-AS1	LRRC63	TRIM16L	NPAS2	CUEDC2	FLI1	ZP1	CSNK1G3	DACT2	PLA2G12B
96	SH3RF1	SLC27A2	UHMK1	HS3ST3B1	TTYH3	DHRS7	PGCP1	HTR3B	CRYZL1	MINDY3	HYDIN	ABCC1	OR4A16	GSTO1	MDM1	PA2G4	TRIM16L	SLC43A1	TSSK2	COL24A1	MIR320A	LRSAM1	CSNK1G3	FREM2	TRIM56	CROT	ITCH	CWC15	OR4K2	ADIRF	CYP3A43	PROS1	LINC00858	CNNM2	ZP1	LRRC63	BCL10	MCHR2-AS1	PLEKHS1	MAOB	PPRC1	C3orf20	GLIS3-AS1	TMEM246	SLC39A7	PRKCH	HOXD10	FLI1	C18orf25
97	SH3RF1	UHMK1	SLC27A2	TTYH3	MINDY3	LRSAM1	GSTO1	PGCP1	SLC43A1	TSSK2	OR4A16	CWC15	MIR320A	OR4K2	TRIM16L	ABCC1	CRYZL1	ADIRF	HTR3B	FLI1	COL24A1	C18orf25	LRRC63	CSNK1G3	MELK	PA2G4	ITCH	MDM1	CYP3A43	HYDIN	DHRS7	CROT	CNNM2	HS3ST3B1	MAOB	PPRC1	HMG20B	TMEM246	FREM2	APOL4	ANKRD7	PRKCH	MFSD6	PLEKHS1	TRIM56	TRMT6	BTBD10	ZP1	HIST1H4K
98	SH3RF1	MDM1	SLC27A2	GSTO1	OR4A16	UHMK1	HS3ST3B1	TSSK2	TTYH3	MIR320A	SLC43A1	ADIRF	PA2G4	CSNK1G3	DHRS7	CRYZL1	PPRC1	COL24A1	PGCP1	TRIM56	HTR3B	LRSAM1	PRKCH	CYP3A43	MINDY3	ABCC1	KRTCAP2	MAOB	OR4K2	LINC00858	CWC15	MELK	ITCH	TRIM16L	APOL4	MFSD6	MAGEB16	SH2D6	CUEDC2	LINC00365	PLA2G12B	CNNM2	FAT3	FLI1	ANKRD7	SLC25A4	CNIH1	TENT5A	ZC3H4
99	SH3RF1	SLC27A2	UHMK1	LRSAM1	MINDY3	TTYH3	MDM1	GSTO1	CRYZL1	OR4K2	HYDIN	PGCP1	HTR3B	DHRS7	ABCC1	TRIM16L	TRIM56	HS3ST3B1	SLC43A1	COL24A1	OR4A16	MIR320A	ADIRF	APOL4	ITCH	TSSK2	CSNK1G3	CYP3A43	PA2G4	LRRC63	CWC15	FREM2	FLI1	LINC00858	MAOB	CROT	PROS1	PRKCH	ZP1	CNNM2	FETUB	TRMT6	PLEKHS1	MELK	C18orf25	LINC00365	PPRC1	MAGEB16	PLA2G12B
100	SH3RF1	MDM1	SLC27A2	UHMK1	TTYH3	CYP3A43	HS3ST3B1	MINDY3	TRIM16L	CRYZL1	LRSAM1	PGCP1	TSSK2	DHRS7	HTR3B	CNNM2	GSTO1	ADIRF	MAGEB16	OR4K2	COL24A1	TRMT6	SLC43A1	CROT	HYDIN	ABCC1	MIR320A	OR4A16	KRTCAP2	ITCH	TRIM56	CSNK1G3	APOL4	FLI1	PPRC1	MTUS1	ZP1	PLEKHS1	LINC-PINT	EFR3B	PA2G4	UBE2E1-AS1	DDX43	MAOB	DEFB136	LRRC63	FREM2	CWC15	IGBP1
[truncated: 101 more columns]

## Sheet: DEG IDH
Iteration #
1	NAT8	PTPRA	COL27A1	ANKRD36C	GJA9	MAPK13	ZFP69	KCTD9	ZNF680	RAB25	CIB2	HNRNPH2	MIR553	GCNT1	GLIS2	C7orf50	TAP2	SNORD114-29	PVR	SMYD5	SHANK2-AS1	FOXF2	PGGT1B	LCN1	GLB1L2	IMPA2	PPP1R42	SLFN12	LCLAT1	IRAK1BP1	PRICKLE3	ZNF720	CLDN9	ADRA1D	MELTF	WWC3	NAPEPLD	ANKRD13B	MIR6786	ACADVL	YIF1B	CD300LF	PC	IRF3	PLA2G4E	PSMC3IP	LVRN	SNORD17	TMEM63A
2	PTPRA	NAT8	COL27A1	RAB25	TAP2	GJA9	MAPK13	ANKRD36C	GCNT1	HNRNPH2	KCTD9	C7orf50	GLIS2	MIR553	TMEM204	ZFP69	CIB2	IMPA2	PGGT1B	ZNF680	SNORD114-29	SNORD17	IRF3	IRAK1BP1	PVR	SLFN12	SHANK2-AS1	LCLAT1	SMYD5	PSMC3IP	NAPEPLD	WWC3	PC	GLB1L2	ADRA1D	FOXF2	SEL1L2	ANKRD13B	C16orf72	ZNF720	ANKRD31	BARX1	LVRN	LCN1	NMNAT1	MIR6786	YIF1B	DNAI1	PPP1R42
3	NAT8	MAPK13	KCTD9	ANKRD36C	GJA9	COL27A1	C7orf50	PTPRA	PGGT1B	CIB2	MIR553	ZFP69	GCNT1	HNRNPH2	GLIS2	SHANK2-AS1	RAB25	ZNF680	NAPEPLD	TMEM204	FOXF2	IMPA2	TAP2	CASTOR1	ZNF720	ACADVL	SMYD5	SLFN12	IRAK1BP1	SLC4A2	WWC3	PVR	GLB1L2	MIR6786	SNORD114-29	CD300LF	PRICKLE3	KIR2DS4	DNAI1	PPP1R42	PRLHR	MSS51	CLDN9	ANKRD13B	IRF3	MSL2	MELTF	BARX1	C16orf72
4	GJA9	NAT8	TAP2	RAB25	COL27A1	KCTD9	C7orf50	ANKRD36C	MAPK13	MIR553	PTPRA	FOXF2	SLFN12	PGGT1B	HNRNPH2	IMPA2	CIB2	ZFP69	GCNT1	SHANK2-AS1	SNORD114-29	SMYD5	SNORD17	GLIS2	ZNF720	GLB1L2	IRAK1BP1	NAPEPLD	NMNAT1	CLDN9	ZNF680	SEL1L2	CD300LF	LCN1	WWC3	FABP12	PVR	KIR2DS4	ACADVL	YIF1B	PPP1R42	MELTF	LVRN	DICER1	MIR6786	PSMC3IP	EVA1B	PLA2G4E	MFAP1
5	NAT8	COL27A1	ANKRD36C	CIB2	PTPRA	MIR553	KCTD9	GCNT1	ZNF680	GJA9	MAPK13	GLIS2	C7orf50	PGGT1B	IMPA2	NAPEPLD	RAB25	ZFP69	FOXF2	SHANK2-AS1	HNRNPH2	SLFN12	SLC4A2	MIR6786	ZNF720	SNORD114-29	IRF3	SMYD5	CASTOR1	WWC3	LCN1	METTL8	LVRN	TPD52L3	GLB1L2	PPP1R42	CD300LF	DNAI1	LCLAT1	MSS51	SYNDIG1L	SNORD115-11	ACADVL	PRLHR	C16orf72	PVR	KIR2DS4	PET100	SFTA1P
6	NAT8	PTPRA	COL27A1	ANKRD36C	C7orf50	ZFP69	MAPK13	PGGT1B	KCTD9	HNRNPH2	C1orf74	CIB2	ZNF680	GCNT1	GLIS2	MIR553	IRF3	RAB25	GJA9	NAPEPLD	SHANK2-AS1	LCN1	C16orf72	WWC3	ZNF720	GLB1L2	IMPA2	SYVN1	ADRA1D	PPP1R42	ANKRD13B	SMYD5	FOXF2	PVR	PRICKLE3	LVRN	MIR6786	CYB5R2	SYNDIG1L	APH1B	IRAK1BP1	YIF1B	SLFN12	MELTF	LRP8	CCDC162P	LCLAT1	MSS51	MAP6
7	NAT8	COL27A1	HNRNPH2	GJA9	TAP2	MAPK13	ANKRD36C	PTPRA	MIR553	C7orf50	KCTD9	RAB25	ZNF680	CIB2	GLIS2	GCNT1	ZFP69	PVR	IMPA2	PGGT1B	PPP1R42	SLFN12	IRAK1BP1	SHANK2-AS1	NAPEPLD	FOXF2	ADRA1D	SEL1L2	LVRN	WWC3	SNORD17	ZNF720	MIR6786	SNORD114-29	NMNAT1	C16orf72	DONSON	ACADVL	CD300LF	PSMC3IP	PLA2G4E	CCDC162P	RYR2	LCLAT1	YIF1B	IRF3	PC	ANKRD13B	CCT6A
8	NAT8	COL27A1	PTPRA	MAPK13	GJA9	KCTD9	HNRNPH2	MIR553	ZFP69	ANKRD36C	CIB2	C7orf50	PGGT1B	ZNF680	GCNT1	GLIS2	RAB25	SHANK2-AS1	CLDN9	NAPEPLD	TAP2	FOXF2	IRAK1BP1	ZNF720	SMYD5	SLFN12	IMPA2	GLB1L2	ANKRD13B	PVR	WWC3	LCN1	ADRA1D	MIR6786	SNORD114-29	PRICKLE3	CD300LF	IRF3	LVRN	MELTF	PPP1R42	MYSM1	SYVN1	TMEM63A	PSMC3IP	C16orf72	NSUN2	CYB5R2	CCDC162P
9	NAT8	MAPK13	COL27A1	LCN1	GLIS2	PTPRA	GJA9	HNRNPH2	ZFP69	C7orf50	PVR	GCNT1	ANKRD36C	KCTD9	ZNF680	MIR553	RAB25	SMYD5	TAP2	GLB1L2	CIB2	LCLAT1	SLFN12	FOXF2	PGGT1B	SHANK2-AS1	IRAK1BP1	ZNF720	SNORD114-29	IMPA2	C1orf74	ANKRD13B	SNORD17	MELTF	WWC3	PLA2G4E	CCDC162P	NAPEPLD	YIF1B	IRF3	LVRN	DNAI1	CD300LF	MIR6786	KDM1A	NSUN2	SLURP1	C16orf72	TMEM132A
10	NAT8	MAPK13	ZFP69	GCNT1	PTPRA	GJA9	COL27A1	KCTD9	ANKRD36C	HNRNPH2	ZNF680	CIB2	C7orf50	GLIS2	TMEM204	RAB25	TAP2	PGGT1B	MIR553	SMYD5	PVR	IMPA2	GLB1L2	IRF3	ADRA1D	LCN1	SNORD114-29	FOXF2	SHANK2-AS1	SLFN12	PSMC3IP	IRAK1BP1	NAPEPLD	DNAI1	WWC3	MELTF	LVRN	ANKRD13B	CCDC162P	MIR6786	PC	ZNF720	TMEM132A	BARX1	CYB5R2	SNORD17	YIF1B	PLA2G4E	NMNAT1
11	NAT8	GCNT1	COL27A1	CIB2	C7orf50	PTPRA	ANKRD36C	KCTD9	ZNF680	PGGT1B	LVRN	ZFP69	LCN1	MAPK13	GJA9	DNAI1	MSS51	MIR553	METTL8	NAPEPLD	C16orf72	HNRNPH2	SLFN12	RAB25	PET100	ZNF720	GLIS2	SHANK2-AS1	GLB1L2	WWC3	SMYD5	IRF3	KIR2DS4	IMPA2	FOXF2	MELTF	KRT20	PVR	TOMM20L	MIR6786	SNORD114-29	PSMC3IP	FAM184B	IRAK1BP1	CLDN9	PPP1R42	SORCS3-AS1	TPD52L3	CYB5R2
12	PTPRA	NAT8	COL27A1	GJA9	ANKRD36C	KCTD9	C7orf50	CLDN9	MAPK13	ZFP69	TAP2	PGGT1B	GCNT1	HNRNPH2	MIR553	CIB2	RAB25	ZNF680	SHANK2-AS1	NAPEPLD	FOXF2	SLFN12	SMYD5	IMPA2	PPP1R42	PVR	GLB1L2	MSS51	ANKRD31	LCN1	PRICKLE3	SNORD114-29	WWC3	GLIS2	MELTF	KIR2DS4	ZNF720	NMNAT1	IRAK1BP1	LVRN	ANKRD13B	LCLAT1	DNAI1	IRF3	ACADVL	TMEM63A	PLA2G4E	MIR6786	TMEM132A
13	NAT8	GJA9	C7orf50	ANKRD36C	MAPK13	COL27A1	PTPRA	KCTD9	MIR553	PGGT1B	HNRNPH2	CIB2	TAP2	GCNT1	ZFP69	GLIS2	SHANK2-AS1	SMYD5	RAB25	NAPEPLD	CLDN9	MSL2	FOXF2	IRAK1BP1	ZNF680	SLFN12	ZNF720	IMPA2	WWC3	PRICKLE3	SLC4A2	CASTOR1	MIR6786	KIR2DS4	SNORD114-29	SEL1L2	ANKRD13B	GLB1L2	PVR	PRLHR	IRF3	ACADVL	LCN1	MSS51	NMNAT1	ADRA1D	C16orf72	PPP1R42	YIF1B
14	PTPRA	NAT8	GJA9	COL27A1	ANKRD36C	MAPK13	C7orf50	HNRNPH2	GCNT1	MIR553	PGGT1B	KCTD9	SHANK2-AS1	ZNF680	ZFP69	CIB2	GLIS2	SLFN12	TAP2	GLB1L2	IMPA2	FOXF2	PVR	SNORD17	NAPEPLD	WWC3	RAB25	ANKRD13B	ZNF720	MSS51	SNORD114-29	MELTF	LVRN	IRF3	TMEM63A	KIR2DS4	SORCS3-AS1	LCN1	PPP1R42	IRAK1BP1	CCDC162P	ANKRD31	CLDN9	SEL1L2	NMNAT1	TDRD12	C16orf72	ACADVL	PRAMEF9
15	PTPRA	NAT8	COL27A1	ANKRD36C	MAPK13	GJA9	PGGT1B	HNRNPH2	CIB2	KCTD9	MIR553	ZFP69	GLIS2	IMPA2	GCNT1	C7orf50	TMEM204	ZNF680	TAP2	SLFN12	SHANK2-AS1	PVR	ZNF720	FOXF2	NAPEPLD	PPP1R42	ANKRD31	IRAK1BP1	C16orf72	LVRN	RAB25	PLA2G4E	SNORD114-29	WWC3	ADRA1D	CD300LF	CLDN9	C18orf21	CYB5R2	MIR6786	BARX1	LCLAT1	RYR2	NMNAT1	CXCR3	YIF1B	CCT6A	ANKRD13B	CCDC162P
16	MAPK13	PTPRA	NAT8	GCNT1	GJA9	C7orf50	COL27A1	ANKRD36C	PGGT1B	ZFP69	CIB2	HNRNPH2	MIR553	KCTD9	TMEM204	ZNF680	GLIS2	TAP2	IMPA2	SMYD5	LCN1	FOXF2	SHANK2-AS1	ZNF720	NAPEPLD	RAB25	GLB1L2	SNORD114-29	WWC3	ADRA1D	SLFN12	DNAI1	PVR	ANKRD13B	IRAK1BP1	CLDN9	LVRN	KIR2DS4	TMEM63A	PRAMEF9	MELTF	IRF3	OTUB1	BARX1	MIR6786	ACADVL	CD300LF	CCDC162P	LRP8
17	NAT8	COL27A1	C7orf50	MAPK13	PTPRA	ZFP69	GJA9	ANKRD36C	PGGT1B	GLIS2	GCNT1	HNRNPH2	ZNF680	CIB2	KCTD9	TAP2	MIR553	LCN1	ADRA1D	SMYD5	RAB25	NAPEPLD	GLB1L2	SHANK2-AS1	PVR	CLDN9	IRF3	ANKRD13B	IMPA2	KIR2DS4	SLFN12	WWC3	LVRN	IRAK1BP1	ZNF720	C1orf74	SYVN1	C16orf72	FOXF2	DNAI1	SNORD114-29	MIR6786	MELTF	LRP8	KIF3B	PSMC3IP	PC	NMNAT1	SEL1L2
18	NAT8	GJA9	MIR553	GCNT1	COL27A1	KCTD9	PTPRA	ANKRD36C	CIB2	MAPK13	SHANK2-AS1	PGGT1B	HNRNPH2	NAPEPLD	ZFP69	WWC3	PRICKLE3	FOXF2	ZNF680	RAB25	SLC4A2	ZNF720	SLFN12	IMPA2	TAP2	SNORD114-29	C7orf50	PVR	MIR6786	CLDN9	MSS51	LVRN	SMYD5	CASTOR1	IRAK1BP1	ANKRD13B	ACADVL	TMEM63A	CXCR3	LCLAT1	YIF1B	LCN1	UTP11	CYB5R2	PPP1R42	PLEKHM2	NMNAT1	CCT6A	VTRNA1-1
19	NAT8	PTPRA	CIB2	COL27A1	GCNT1	ANKRD36C	KCTD9	GJA9	GLIS2	ZNF680	MIR553	MAPK13	ZFP69	SLFN12	HNRNPH2	C7orf50	RAB25	PGGT1B	FOXF2	SHANK2-AS1	LCN1	SMYD5	IRF3	IMPA2	LVRN	TAP2	USP20	C16orf72	PVR	NAPEPLD	METTL8	DNAI1	GLB1L2	WWC3	IRAK1BP1	SYNDIG1L	SNORD114-29	TPD52L3	MIR6786	CYB5R2	ANKRD13B	ANKRD31	TOMM20L	ZNF720	PLA2G4E	MELTF	ADRA1D	MSS51	ACADVL
20	NAT8	COL27A1	HNRNPH2	MAPK13	ZFP69	ANKRD36C	GCNT1	GJA9	C7orf50	PTPRA	LVRN	CIB2	GLIS2	KCTD9	MIR553	PVR	SHANK2-AS1	PGGT1B	ZNF680	LCN1	NAPEPLD	DNAI1	SLFN12	IRF3	METTL8	TAP2	IMPA2	FOXF2	IRAK1BP1	GLB1L2	RAB25	CLDN9	ZNF720	WWC3	PPP1R42	TOMM20L	SNORD17	AGPS	MELTF	TMCC3	NSUN2	MIR6786	PLA2G4E	ANKRD13B	PRICKLE3	HIGD1C	CD300LF	SNORD114-29	CCDC162P
21	NAT8	MAPK13	GJA9	GCNT1	COL27A1	PTPRA	ZFP69	ANKRD36C	KCTD9	HNRNPH2	C7orf50	SHANK2-AS1	CIB2	GLIS2	IMPA2	SMYD5	MIR553	PGGT1B	TAP2	SLFN12	ZNF720	FOXF2	ZNF680	WWC3	RAB25	NAPEPLD	C16orf72	PPP1R42	SNORD114-29	CLDN9	CXCR3	LVRN	TMEM63A	PVR	YIF1B	PRICKLE3	MIR6786	MSS51	FAM184B	LCN1	PLA2G4E	UTP11	SORCS3-AS1	IRAK1BP1	NMNAT1	HAPLN1	ANKRD13B	TMEM132A	PET100
22	COL27A1	NAT8	RAB25	ANKRD36C	PTPRA	ZNF680	KCTD9	PVR	PGGT1B	HNRNPH2	CIB2	GCNT1	MIR553	MAPK13	GJA9	ZFP69	C7orf50	PPP1R42	SHANK2-AS1	WWC3	GLB1L2	NAPEPLD	LCN1	IMPA2	LVRN	MSS51	FOXF2	LCLAT1	ZNF720	TAP2	SMYD5	SLFN12	AGPS	SNORD114-29	MIR6786	SEL1L2	PRICKLE3	KIR2DS4	PSMC3IP	MELTF	ANKRD13B	ADRA1D	DNAI1	DOLPP1	NSUN2	IRF3	C16orf72	TMEM63A	PCDHB7
23	COL27A1	ANKRD36C	NAT8	KCTD9	PTPRA	MAPK13	MIR553	C7orf50	RAB25	PGGT1B	GJA9	GCNT1	CLDN9	ZFP69	CIB2	ZNF720	HNRNPH2	ZNF680	NAPEPLD	SHANK2-AS1	GLB1L2	FOXF2	GLIS2	IMPA2	CD300LF	PPP1R42	SLFN12	LVRN	MELTF	LCN1	PSMC3IP	C16orf72	PVR	WWC3	TAP2	LCLAT1	IRF3	ACADVL	MIR6786	CCDC162P	ADRA1D	CYB5R2	PCDHB7	KIR2DS4	DNAI1	YIF1B	MSS51	PRICKLE3	MYSM1
24	NAT8	COL27A1	PTPRA	MAPK13	GCNT1	ANKRD36C	GLIS2	C7orf50	ZNF680	METTL8	GJA9	LCN1	CIB2	KCTD9	ZFP69	DNAI1	RAB25	HNRNPH2	MIR553	SHANK2-AS1	IMPA2	ZNF720	NAPEPLD	LVRN	GLB1L2	WWC3	FOXF2	PGGT1B	SLFN12	TOMM20L	IRF3	DICER1	CLDN9	SMYD5	MELTF	PSMC3IP	SNORD114-29	KIR2DS4	PVR	LCLAT1	CUL5	TMCC3	ADRA1D	TPD52L3	SNORD115-11	SEL1L2	SFTA1P	LAS1L	TAP2
25	NAT8	PTPRA	GJA9	COL27A1	C7orf50	ANKRD36C	MAPK13	ZNF680	TAP2	MIR553	KCTD9	CIB2	GCNT1	HNRNPH2	PGGT1B	GLIS2	ZFP69	IMPA2	RAB25	SLFN12	NAPEPLD	SHANK2-AS1	PVR	LCLAT1	FOXF2	SMYD5	SNORD114-29	PLA2G4E	IRAK1BP1	PET100	ZNF720	IRF3	WWC3	MIR6786	PPP1R42	NMNAT1	MSS51	LCN1	SYNDIG1L	PC	C16orf72	TOMM20L	LVRN	PSMC3IP	SEL1L2	DNAI1	CYB5R2	ANKRD31	KIR2DS4
26	NAT8	MAPK13	GJA9	PTPRA	COL27A1	GLIS2	ZFP69	GCNT1	IMPA2	ANKRD36C	HNRNPH2	KCTD9	MIR553	SNORD114-29	ZNF680	TAP2	TMEM204	RAB25	CIB2	SMYD5	PGGT1B	C7orf50	FOXF2	SLFN12	GLB1L2	ZNF720	KIR2DS4	SHANK2-AS1	IRAK1BP1	RYR2	LCN1	PVR	MELTF	NAPEPLD	WWC3	LCLAT1	PPP1R42	MT1A	BARX1	TMEM63A	NMNAT1	CLDN9	MIR6786	SNORD17	TMEM132A	ADRA1D	CD300LF	DNAI1	ANKRD13B
27	NAT8	C7orf50	MAPK13	ZFP69	PTPRA	ANKRD36C	GJA9	GCNT1	PGGT1B	COL27A1	ZNF680	KCTD9	GLIS2	CIB2	MIR553	MSS51	SHANK2-AS1	WWC3	HNRNPH2	NAPEPLD	IMPA2	TAP2	RAB25	SLFN12	ZNF720	SMYD5	C16orf72	PVR	SORCS3-AS1	IRAK1BP1	ANKRD13B	GLB1L2	IRF3	FOXF2	LVRN	SNORD114-29	DNAI1	DEFB127	LCN1	SEL1L2	KIR2DS4	HAPLN1	PPP1R42	MELTF	LRP8	CLDN9	PRICKLE3	MSL2	TMEM63A
28	NAT8	HNRNPH2	PTPRA	COL27A1	PVR	MAPK13	C7orf50	GJA9	ZFP69	KCTD9	ANKRD36C	GCNT1	ZNF680	IMPA2	SHANK2-AS1	PGGT1B	MIR553	CIB2	LCN1	LVRN	TAP2	NAPEPLD	FOXF2	YIF1B	GLB1L2	SLFN12	ZNF720	WWC3	ANKRD13B	PRICKLE3	SMYD5	GLIS2	MIR6786	AGPS	LCLAT1	KIR2DS4	RAB25	IRAK1BP1	SNORD114-29	PSMC3IP	NMNAT1	HAPLN1	CXCR3	IRF3	NSUN2	MSL2	CLDN9	MELTF	CD300LF
29	PTPRA	NAT8	ZFP69	ANKRD36C	MAPK13	COL27A1	HNRNPH2	GJA9	PPP1R42	KCTD9	IMPA2	ZNF680	CIB2	PGGT1B	GCNT1	MIR553	SHANK2-AS1	ZNF720	C7orf50	SLFN12	GLIS2	FOXF2	TAP2	WWC3	MIR6786	PVR	NAPEPLD	ADRA1D	IRAK1BP1	RAB25	ANKRD31	C16orf72	ANKRD13B	YIF1B	CLDN9	IRF3	SNORD114-29	NMNAT1	LVRN	CD300LF	SNORD17	PLA2G4E	ACADVL	TMEM63A	FAM184B	RYR2	SMYD5	PPCDC	SLURP1
30	NAT8	COL27A1	CLDN9	GJA9	PTPRA	MAPK13	ANKRD36C	ZFP69	C7orf50	HNRNPH2	GCNT1	PGGT1B	KCTD9	ZNF680	CIB2	SHANK2-AS1	PPP1R42	PVR	TAP2	MIR553	IRAK1BP1	IMPA2	PRICKLE3	ZNF720	NAPEPLD	WWC3	IRF3	LCN1	GLB1L2	C1orf74	ANKRD13B	SLFN12	LVRN	GLIS2	FOXF2	RAB25	YIF1B	MSS51	MELTF	KIR2DS4	C16orf72	SNORD17	DNAI1	RYR2	CCDC162P	MIR6786	SNORD114-29	PC	PLTP
31	NAT8	MAPK13	GJA9	PTPRA	COL27A1	MIR553	ANKRD36C	GCNT1	ZFP69	CIB2	C7orf50	NAPEPLD	SHANK2-AS1	HNRNPH2	PGGT1B	KCTD9	ZNF680	IMPA2	SNORD114-29	FOXF2	GLIS2	ZNF720	RAB25	TAP2	SLFN12	ANKRD13B	SMYD5	CLDN9	ACADVL	PVR	WWC3	LCN1	MIR6786	GLB1L2	PRICKLE3	SLC4A2	ADRA1D	TTC23L	CASTOR1	PRAMEF9	STK31	KIR2DS4	MSL2	SORCS3-AS1	IRAK1BP1	PRLHR	CD300LF	TMEM63A	NMNAT1
32	NAT8	GJA9	MAPK13	ANKRD36C	CIB2	MIR553	C7orf50	COL27A1	GCNT1	PTPRA	HNRNPH2	KCTD9	ZNF680	GLIS2	RAB25	IMPA2	ZFP69	TAP2	SHANK2-AS1	SLFN12	PGGT1B	FOXF2	SMYD5	WWC3	GLB1L2	CLDN9	ADRA1D	ZNF720	NAPEPLD	SNORD114-29	KIR2DS4	LCN1	PVR	IRAK1BP1	MIR6786	MELTF	NMNAT1	PRICKLE3	ANKRD13B	ACADVL	PPP1R42	LVRN	CYB5R2	PPCDC	YIF1B	LINC00589	C16orf72	TMEM63A	C18orf21
33	NAT8	ANKRD36C	PTPRA	COL27A1	HNRNPH2	C7orf50	PGGT1B	ZNF680	PVR	GCNT1	KCTD9	MAPK13	MIR553	CIB2	GJA9	GLIS2	ZFP69	NAPEPLD	LCN1	IMPA2	RAB25	GLB1L2	LVRN	FOXF2	SHANK2-AS1	LCLAT1	WWC3	AGPS	CLDN9	IRF3	KIR2DS4	SLFN12	MIR6786	SMYD5	SNORD114-29	PRICKLE3	MSS51	PPP1R42	SDC2	ZNF720	MELTF	ANKRD13B	NSUN2	ADRA1D	C16orf72	PSMC3IP	DNAI1	CYB5R2	MYSM1
34	COL27A1	NAT8	PTPRA	ZFP69	MAPK13	HNRNPH2	GCNT1	KCTD9	GJA9	ANKRD36C	ZNF680	C7orf50	CIB2	GLIS2	MIR553	SHANK2-AS1	PGGT1B	PVR	LCN1	IRAK1BP1	WWC3	IRF3	ZNF720	IMPA2	RAB25	NAPEPLD	SORCS3-AS1	MSS51	TAP2	SMYD5	ANKRD13B	LCLAT1	GLB1L2	LVRN	SLFN12	FOXF2	PPP1R42	TMEM63A	MIR6786	NSUN2	SNORD114-29	ADRA1D	HAPLN1	PLEKHM2	SYVN1	PRICKLE3	UTP11	SNORD17	DNAI1
35	PTPRA	C7orf50	COL27A1	NAT8	MAPK13	GJA9	RAB25	ANKRD36C	TAP2	KCTD9	ZFP69	GLIS2	GCNT1	PGGT1B	LCN1	MIR553	TMEM204	CIB2	ZNF680	HNRNPH2	SEL1L2	GLB1L2	IRAK1BP1	DNAI1	SMYD5	SHANK2-AS1	PVR	WWC3	IRF3	LVRN	SLFN12	CDC25C	SNORD114-29	NAPEPLD	SORCS3-AS1	ADRA1D	IMPA2	FOXF2	C16orf72	SNORD17	BARX1	ZNF720	PLA2G4E	ANKRD13B	CCDC54	MELTF	MSL2	MSS51	CCDC162P
36	PTPRA	NAT8	ANKRD36C	COL27A1	GJA9	KCTD9	HNRNPH2	MAPK13	RAB25	ZFP69	GLIS2	C7orf50	ZNF680	SMYD5	MIR553	GCNT1	TAP2	CIB2	PGGT1B	PVR	IMPA2	SHANK2-AS1	FOXF2	GLB1L2	IRAK1BP1	C1orf74	SNORD114-29	NAPEPLD	SLFN12	ANKRD13B	SNORD17	MELTF	ZNF720	IRF3	LCLAT1	PPP1R42	WWC3	YIF1B	PLA2G4E	CD300LF	ANKRD31	SYNDIG1L	NMNAT1	DICER1	MIR6786	CUL5	NSUN2	TDRD12	KDM1A
37	NAT8	GJA9	COL27A1	MAPK13	KCTD9	PTPRA	ANKRD36C	HNRNPH2	ZFP69	C7orf50	PGGT1B	GCNT1	MIR553	ZNF680	TAP2	IMPA2	RAB25	CIB2	GLIS2	SHANK2-AS1	FOXF2	NAPEPLD	SMYD5	SLFN12	ZNF720	ADRA1D	PVR	SNORD114-29	NMNAT1	C16orf72	PRICKLE3	CLDN9	WWC3	MIR6786	CXCR3	IRAK1BP1	PPP1R42	LCN1	TMEM63A	YIF1B	ANKRD13B	PSMC3IP	PRAMEF9	LCLAT1	UTP11	LVRN	MSS51	PLA2G4E	LINC00589
38	NAT8	MAPK13	CIB2	GCNT1	GJA9	PTPRA	ANKRD36C	DNAI1	COL27A1	MIR553	FOXF2	KCTD9	RAB25	C7orf50	IMPA2	NAPEPLD	ZNF680	PGGT1B	GLIS2	SHANK2-AS1	WWC3	SLFN12	ZFP69	HNRNPH2	TAP2	LVRN	LCN1	ZNF720	SNORD114-29	TPD52L3	TMEM204	METTL8	SMYD5	MIR6786	PVR	GLB1L2	KIR2DS4	ANKRD13B	TMEM63A	NMNAT1	TOMM20L	CD300LF	PPP1R42	IRF3	IRAK1BP1	CLDN9	MELTF	PET100	OTUB1
39	NAT8	COL27A1	RAB25	GJA9	GLIS2	KCTD9	ANKRD36C	MIR553	MAPK13	TAP2	PTPRA	C7orf50	SHANK2-AS1	IMPA2	GCNT1	ZFP69	SMYD5	CIB2	HNRNPH2	PGGT1B	SLFN12	FOXF2	ZNF720	PVR	ZNF680	PPP1R42	GLB1L2	NAPEPLD	LCN1	SNORD17	NMNAT1	WWC3	CLDN9	SNORD114-29	KIR2DS4	MELTF	PLA2G4E	PRICKLE3	LCLAT1	MIR6786	PC	LVRN	C16orf72	IRAK1BP1	ANKRD13B	CD300LF	YIF1B	DNAI1	MSS51
40	PTPRA	NAT8	ZNF680	COL27A1	CIB2	GCNT1	ANKRD36C	C7orf50	HNRNPH2	MAPK13	ZFP69	GLIS2	PGGT1B	KCTD9	MIR553	GLB1L2	LCN1	ADRA1D	GJA9	C16orf72	SHANK2-AS1	IMPA2	SLFN12	NAPEPLD	ANKRD31	LVRN	RAB25	WWC3	ZNF720	KIR2DS4	CCDC162P	MELTF	IRF3	PVR	MYSM1	LCLAT1	PPP1R42	KRT20	SYVN1	DNAI1	FAM184B	PPCDC	CLDN9	MIR6786	ANKRD13B	SEL1L2	IRAK1BP1	FOXF2	CUL5
41	NAT8	COL27A1	PTPRA	GJA9	MAPK13	SNORD114-29	GCNT1	MIR553	CIB2	HNRNPH2	ANKRD36C	SHANK2-AS1	ZNF680	NAPEPLD	ZFP69	KCTD9	C7orf50	IMPA2	GLIS2	FOXF2	RAB25	PGGT1B	TAP2	SMYD5	ZNF720	ANKRD13B	SLFN12	LCN1	HIST1H1E	PVR	MFAP1	CASTOR1	METTL8	WWC3	PRLHR	DNAI1	SLC4A2	LVRN	IRAK1BP1	SERTAD2	NMNAT1	GLB1L2	MIR6786	SLC35F3	KIR2DS4	TMEM63A	C1orf74	LCLAT1	MSS51
42	NAT8	MAPK13	GJA9	COL27A1	PTPRA	MIR553	GCNT1	KCTD9	HNRNPH2	ZFP69	ANKRD36C	CIB2	IMPA2	GLIS2	TAP2	SNORD114-29	ZNF720	SMYD5	SHANK2-AS1	C7orf50	NAPEPLD	FOXF2	PGGT1B	SLFN12	RAB25	ZNF680	PRICKLE3	YIF1B	ADRA1D	PVR	WWC3	TMEM63A	IRAK1BP1	CXCR3	TMEM132A	NMNAT1	MSS51	LVRN	CLDN9	RYR2	MT1A	PET100	LCLAT1	LCN1	HAPLN1	ANKRD13B	CCDC162P	MIR6786	UTP11
43	MAPK13	NAT8	HNRNPH2	COL27A1	PTPRA	GJA9	ZFP69	GCNT1	ANKRD36C	C7orf50	PGGT1B	PVR	MIR553	TMEM204	IMPA2	CIB2	GLIS2	KCTD9	ZNF680	SMYD5	SHANK2-AS1	TAP2	LVRN	RAB25	FOXF2	NAPEPLD	WWC3	HAPLN1	MSS51	ZNF720	IRAK1BP1	SLFN12	SNORD114-29	LCN1	PRICKLE3	ANKRD13B	GLB1L2	TMEM63A	KIR2DS4	BARX1	SORCS3-AS1	DNAI1	IRF3	TMEM132A	MIR6786	YIF1B	AGPS	CLDN9	RYR2
44	NAT8	COL27A1	MAPK13	RAB25	PTPRA	KCTD9	GJA9	MIR553	GCNT1	HNRNPH2	GLIS2	ZFP69	TAP2	ANKRD36C	IMPA2	CIB2	ZNF680	SHANK2-AS1	C7orf50	FOXF2	SMYD5	SORCS3-AS1	PVR	SLFN12	NAPEPLD	ADRA1D	SNORD114-29	CD300LF	IRAK1BP1	PGGT1B	GLB1L2	LCN1	ZNF720	ANKRD13B	WWC3	LVRN	MIR6786	TMEM63A	YIF1B	LCLAT1	VTRNA1-1	HAPLN1	IRF3	SNORD17	PSMC3IP	SYNDIG1L	TPD52L3	PLA2G4E	ACADVL
45	NAT8	PTPRA	COL27A1	ANKRD36C	ZFP69	KCTD9	GJA9	MAPK13	CIB2	C7orf50	GCNT1	PGGT1B	HNRNPH2	WWC3	IRAK1BP1	SHANK2-AS1	RAB25	MIR553	ZNF680	NAPEPLD	PVR	SLFN12	LCN1	FOXF2	TAP2	MIR6786	IMPA2	ZNF720	SMYD5	IRF3	CYB5R2	GLIS2	ANKRD13B	NSUN2	CASTOR1	C16orf72	LVRN	GLB1L2	SNORD114-29	YIF1B	PPP1R42	SLC4A2	PRICKLE3	MSS51	SYVN1	CD300LF	ACADVL	CLDN9	PSMC3IP
46	NAT8	MAPK13	HNRNPH2	PTPRA	ANKRD36C	GJA9	COL27A1	ZFP69	PGGT1B	C7orf50	ZNF680	GCNT1	PVR	MIR553	KCTD9	CIB2	RAB25	PPP1R42	GLIS2	WWC3	TAP2	NAPEPLD	SHANK2-AS1	FOXF2	GLB1L2	IMPA2	IRAK1BP1	SLFN12	ANKRD13B	SMYD5	LCN1	SNORD114-29	KIR2DS4	MIR6786	AGPS	ZNF720	ACADVL	TMEM63A	PRICKLE3	CLDN9	NSUN2	IRF3	MSS51	LVRN	MELTF	NMNAT1	PLA2G4E	LCLAT1	RYR2
47	NAT8	PTPRA	MAPK13	ZFP69	COL27A1	PGGT1B	ANKRD36C	C7orf50	KCTD9	GCNT1	CIB2	GJA9	HNRNPH2	GLIS2	MIR553	RAB25	ZNF680	PPP1R42	C1orf74	NAPEPLD	SHANK2-AS1	GLB1L2	ZNF720	WWC3	IMPA2	SMYD5	IRAK1BP1	LCN1	IRF3	C16orf72	KIR2DS4	ADRA1D	ANKRD13B	SLFN12	FOXF2	MIR6786	LVRN	SNORD114-29	MELTF	CLDN9	MYSM1	CCDC162P	MSS51	LRP8	MSL2	TAP2	LCLAT1	HAPLN1	TMEM63A
48	NAT8	HNRNPH2	COL27A1	ZNF680	MAPK13	ANKRD36C	LVRN	GJA9	CIB2	GCNT1	PTPRA	C7orf50	GLIS2	PGGT1B	PVR	MIR553	KCTD9	DNAI1	IMPA2	SHANK2-AS1	ZFP69	NAPEPLD	SLFN12	TAP2	MSS51	METTL8	TMEM204	GLB1L2	LCN1	FOXF2	ZNF720	WWC3	RAB25	SMYD5	ANKRD13B	AGPS	PPP1R42	MIR6786	MELTF	IRF3	PRICKLE3	IRAK1BP1	PLA2G4E	SORCS3-AS1	HAPLN1	KIR2DS4	OTUB1	SNORD114-29	ADRA1D
49	PTPRA	NAT8	HNRNPH2	COL27A1	ANKRD36C	ZNF680	KCTD9	C7orf50	PGGT1B	GCNT1	MAPK13	MIR553	ZFP69	GLIS2	CIB2	PVR	LVRN	RAB25	GJA9	LCN1	SMYD5	ANKRD31	NAPEPLD	SHANK2-AS1	IRF3	IMPA2	GLB1L2	MSS51	ADRA1D	WWC3	PSMC3IP	FOXF2	NSUN2	AGPS	ANKRD13B	C16orf72	LCLAT1	MELTF	LRP8	CYB5R2	SORCS3-AS1	HAPLN1	ZNF720	SLFN12	SYVN1	TDRD12	SNORD114-29	DNAI1	CCDC162P
50	GJA9	NAT8	COL27A1	C7orf50	MAPK13	PTPRA	GCNT1	KCTD9	ANKRD36C	TAP2	CIB2	MIR553	FOXF2	ZNF680	SHANK2-AS1	ZFP69	SLFN12	LCN1	SNORD114-29	HNRNPH2	NAPEPLD	PGGT1B	RAB25	DNAI1	ZNF720	METTL8	IMPA2	LVRN	WWC3	GLB1L2	CLDN9	SMYD5	PVR	IRAK1BP1	GLIS2	SEL1L2	TOMM20L	NMNAT1	MIR6786	PCNA	KIR2DS4	IRF3	IFNA13	MELTF	EVA1B	ANKRD13B	MFAP1	SYNDIG1L	SNORD17
51	NAT8	MAPK13	GCNT1	HNRNPH2	GJA9	PTPRA	COL27A1	SHANK2-AS1	ANKRD36C	CIB2	ZNF680	C7orf50	GLIS2	MIR553	ZFP69	PGGT1B	SNORD114-29	KCTD9	WWC3	TAP2	IMPA2	NAPEPLD	ANKRD13B	PVR	ZNF720	RAB25	SLC35F3	SMYD5	FOXF2	LCN1	LCLAT1	SLFN12	CLDN9	IRAK1BP1	NMNAT1	ZNF226	STK31	SEL1L2	PRICKLE3	LVRN	RYR2	ADRA1D	OR51L1	MFAP1	IRF3	C16orf72	YIF1B	CYB5R2	HIST1H1E
52	COL27A1	NAT8	C7orf50	GJA9	ANKRD36C	TAP2	PTPRA	RAB25	MAPK13	PGGT1B	ZFP69	MIR553	GLIS2	KCTD9	GCNT1	HNRNPH2	CIB2	ZNF680	SLFN12	NAPEPLD	GLB1L2	IMPA2	SHANK2-AS1	PVR	SMYD5	KIR2DS4	C1orf74	SEL1L2	FOXF2	SNORD114-29	SNORD17	IRF3	WWC3	IRAK1BP1	NMNAT1	MELTF	C16orf72	MIR6786	PPP1R42	ACADVL	EVA1B	ANKRD13B	SYVN1	CCDC162P	CCDC54	SYNDIG1L	MSS51	PLA2G4E	C18orf21
53	NAT8	GJA9	C7orf50	MAPK13	ANKRD36C	COL27A1	PTPRA	GCNT1	TAP2	GLIS2	ZFP69	CIB2	HNRNPH2	SNORD114-29	MIR553	KCTD9	IMPA2	ZNF680	ZNF720	PGGT1B	SHANK2-AS1	MFAP1	NAPEPLD	IRAK1BP1	RAB25	SLC4A2	PVR	SEL1L2	SMYD5	CLDN9	PRICKLE3	IRF3	FOXF2	GLB1L2	WWC3	SLFN12	KIR2DS4	NMNAT1	MIR6786	ANKRD13B	CASTOR1	STK31	LCLAT1	SLC35F3	MSS51	PRLHR	PSMC3IP	MELTF	HIST1H1E
54	NAT8	PTPRA	COL27A1	ZFP69	ANKRD36C	MAPK13	GJA9	C7orf50	PGGT1B	IMPA2	GCNT1	HNRNPH2	KCTD9	ZNF680	CIB2	MIR553	GLIS2	MSS51	IRF3	PVR	SHANK2-AS1	ZNF720	SLFN12	NAPEPLD	TAP2	GLB1L2	LVRN	FOXF2	WWC3	SNORD114-29	IRAK1BP1	LCN1	PPP1R42	SNORD17	ANKRD13B	C16orf72	RAB25	MIR6786	HAPLN1	SLURP1	KIR2DS4	ADRA1D	MELTF	LCLAT1	SMYD5	PLA2G4E	CLDN9	CCDC162P	CXCR3
55	PTPRA	NAT8	MAPK13	COL27A1	KCTD9	GCNT1	HNRNPH2	GJA9	GLIS2	ZFP69	ZNF680	TMEM204	MIR553	ANKRD36C	IMPA2	C7orf50	SMYD5	TAP2	RAB25	CIB2	PVR	PGGT1B	SHANK2-AS1	FOXF2	SLFN12	ADRA1D	GLB1L2	LCN1	ZNF720	ANKRD13B	IRAK1BP1	NAPEPLD	SNORD114-29	IRF3	LVRN	MIR6786	PSMC3IP	DNAI1	LCLAT1	C16orf72	YIF1B	WWC3	CYB5R2	MELTF	NSUN2	BARX1	ANKRD31	CCDC162P	SORCS3-AS1
56	PTPRA	COL27A1	ANKRD36C	NAT8	ZFP69	MAPK13	PGGT1B	GJA9	KCTD9	HNRNPH2	GCNT1	ZNF680	MIR553	CIB2	C7orf50	GLIS2	IMPA2	PPP1R42	SHANK2-AS1	PVR	C16orf72	RAB25	SNORD114-29	SMYD5	TAP2	NAPEPLD	ADRA1D	WWC3	SLFN12	ZNF720	FOXF2	IRF3	CYB5R2	MIR6786	LCN1	LVRN	IRAK1BP1	LCLAT1	SYVN1	ANKRD13B	ACADVL	SEL1L2	TMEM63A	MSS51	CCDC162P	SYNDIG1L	PRAMEF9	CCT6A	PLA2G4E
57	NAT8	GJA9	MAPK13	C7orf50	PTPRA	ANKRD36C	COL27A1	TAP2	HNRNPH2	KCTD9	GCNT1	SNORD114-29	GLIS2	MIR553	CIB2	IMPA2	ZFP69	PGGT1B	RAB25	ZNF680	MFAP1	ZNF720	FOXF2	SMYD5	SLFN12	SHANK2-AS1	SEL1L2	CLDN9	PRICKLE3	IRAK1BP1	STK31	NAPEPLD	NMNAT1	YIF1B	PVR	WWC3	ANKRD13B	MIR6786	SLC35F3	HIST1H1E	ADRA1D	MT1A	LCLAT1	SORD	KIR2DS4	PET100	CCDC162P	CD300LF	TTC23L
58	NAT8	PTPRA	ANKRD36C	COL27A1	MAPK13	KCTD9	CIB2	MIR553	ZFP69	GCNT1	ZNF680	C7orf50	PGGT1B	HNRNPH2	GJA9	SHANK2-AS1	RAB25	GLIS2	ZNF720	PPP1R42	WWC3	NAPEPLD	ADRA1D	PVR	GLB1L2	C16orf72	IMPA2	SLC4A2	CASTOR1	CYB5R2	LCN1	PRICKLE3	FOXF2	IRAK1BP1	SLFN12	SMYD5	MSS51	IRF3	PRLHR	LVRN	ANKRD13B	CD300LF	MIR6786	SEL1L2	SORCS3-AS1	LCLAT1	PLEKHM2	YIF1B	DNAI1
59	NAT8	HNRNPH2	MAPK13	COL27A1	ZNF680	GCNT1	GJA9	ANKRD36C	PTPRA	CIB2	ZFP69	C7orf50	GLIS2	PVR	MIR553	IMPA2	PGGT1B	LVRN	KCTD9	SHANK2-AS1	NAPEPLD	TAP2	SLFN12	WWC3	ADRA1D	GLB1L2	FOXF2	IRF3	AGPS	ANKRD13B	SORCS3-AS1	SEL1L2	FAM184B	ZNF720	MSS51	IRAK1BP1	LCN1	PSMC3IP	RAB25	HAPLN1	DOLPP1	MELTF	MYSM1	SNORD114-29	DICER1	CXCR3	CLDN9	PAF1	KIR2DS4
60	NAT8	ANKRD36C	COL27A1	GJA9	PTPRA	ZFP69	HNRNPH2	KCTD9	MAPK13	PGGT1B	C7orf50	MIR553	ZNF720	SHANK2-AS1	IMPA2	SLC4A2	GLIS2	CIB2	GCNT1	ZNF680	LCLAT1	PVR	CLDN9	TAP2	NAPEPLD	SLFN12	PPP1R42	PRLHR	FOXF2	ANKRD13B	CASTOR1	PRICKLE3	SNORD114-29	WWC3	PLA2G4E	ACADVL	MIR6786	LCN1	YIF1B	ADRA1D	C16orf72	IRF3	LVRN	IRAK1BP1	PC	MSS51	RAB25	FXR2	NMNAT1
61	ANKRD36C	NAT8	MAPK13	C7orf50	PTPRA	PGGT1B	GJA9	GCNT1	COL27A1	ZFP69	MIR553	GLIS2	ZNF680	KCTD9	CIB2	CLDN9	FOXF2	IMPA2	TMEM204	GLB1L2	HNRNPH2	RAB25	NAPEPLD	DNAI1	PVR	SHANK2-AS1	LCN1	TAP2	SLFN12	SMYD5	MELTF	C16orf72	SNORD114-29	MSS51	NMNAT1	KIR2DS4	LVRN	IRF3	C18orf21	WWC3	PRAMEF9	PPP1R42	CCT6A	IRAK1BP1	MIR6786	SYNDIG1L	PLA2G4E	HIGD1C	RYR2
62	NAT8	GJA9	COL27A1	KCTD9	ANKRD36C	MIR553	PTPRA	MAPK13	IMPA2	FOXF2	HNRNPH2	ZNF680	CIB2	GLIS2	RAB25	TAP2	SMYD5	SLFN12	ZFP69	PGGT1B	C7orf50	SHANK2-AS1	GCNT1	NMNAT1	PPP1R42	SNORD114-29	MIR6786	ZNF720	PVR	NAPEPLD	PLA2G4E	TMEM63A	WWC3	CD300LF	SFTA1P	IRAK1BP1	TMEM132A	MAP6	LCLAT1	SYNDIG1L	YIF1B	RYR2	VTRNA1-1	SNORD17	ACADVL	CHRDL2	MSS51	LVRN	UTP11
63	NAT8	COL27A1	RAB25	GJA9	KCTD9	MAPK13	PTPRA	ANKRD36C	MIR553	TAP2	GLIS2	SMYD5	HNRNPH2	SLFN12	CIB2	ZFP69	ZNF720	C7orf50	PGGT1B	FOXF2	SNORD114-29	GCNT1	IMPA2	ZNF680	SHANK2-AS1	GLB1L2	MIR6786	WWC3	IRAK1BP1	NMNAT1	LCLAT1	NAPEPLD	SNORD17	KIR2DS4	PPP1R42	LCN1	PVR	CLDN9	ANKRD13B	MSS51	MELTF	TMEM63A	C16orf72	CD300LF	PLA2G4E	ADRA1D	FABP12	TMEM132A	LVRN
64	NAT8	RAB25	COL27A1	GJA9	KCTD9	ANKRD36C	MAPK13	MIR553	PTPRA	TAP2	SHANK2-AS1	GLIS2	CIB2	HNRNPH2	SNORD114-29	ZNF680	C7orf50	PGGT1B	GCNT1	ZFP69	FOXF2	IMPA2	NMNAT1	SMYD5	ZNF720	IRAK1BP1	SLFN12	GLB1L2	NAPEPLD	KIR2DS4	MIR6786	WWC3	MELTF	SEL1L2	ANKRD13B	PPP1R42	TTC23L	PCDHB7	PVR	MSS51	IRF3	SNORD17	PLA2G4E	PRICKLE3	MFAP1	HIST1H1E	LCLAT1	SORD	PC
65	NAT8	C7orf50	ANKRD36C	COL27A1	MAPK13	GJA9	HNRNPH2	PGGT1B	GCNT1	GLIS2	CIB2	PTPRA	ZFP69	TAP2	SEL1L2	IRAK1BP1	KCTD9	MIR553	ZNF680	SLFN12	KIR2DS4	RAB25	IRF3	PVR	GLB1L2	C16orf72	WWC3	IMPA2	TMEM204	SMYD5	SHANK2-AS1	LVRN	NAPEPLD	SNORD114-29	DNAI1	FOXF2	ZNF720	EVA1B	DOLPP1	ANKRD13B	MELTF	PRICKLE3	MSS51	PLA2G4E	AGPS	HAPLN1	NMNAT1	MIR6786	ADRA1D
66	NAT8	PTPRA	RAB25	MAPK13	KCTD9	MIR553	COL27A1	CIB2	GCNT1	ANKRD36C	GLIS2	C7orf50	PGGT1B	GJA9	FOXF2	ZNF680	ZFP69	TMEM204	CD300LF	HNRNPH2	NAPEPLD	SMYD5	SLFN12	IMPA2	GLB1L2	SHANK2-AS1	TAP2	MIR6786	TPD52L3	SNORD114-29	SFTA1P	PRAMEF9	KDM1A	ZNF720	DNAI1	KIR2DS4	ACADVL	SYNDIG1L	C16orf72	IRF3	WWC3	MELTF	OTUB1	BARX1	CCDC162P	NMNAT1	PVR	LVRN	LCLAT1
67	NAT8	HNRNPH2	COL27A1	RAB25	GJA9	C7orf50	TAP2	PTPRA	KCTD9	GLIS2	MAPK13	ANKRD36C	MIR553	ZFP69	PVR	GCNT1	PGGT1B	ZNF680	CIB2	IRAK1BP1	NAPEPLD	SHANK2-AS1	SMYD5	ANKRD13B	IMPA2	LVRN	SEL1L2	LCN1	SNORD17	C16orf72	IRF3	AGPS	C1orf74	SLFN12	ZNF720	GLB1L2	WWC3	SLURP1	NSUN2	SNORD114-29	FOXF2	PRICKLE3	YIF1B	ADRA1D	PPP1R42	CYB5R2	LCLAT1	MIR6786	PLA2G4E
68	PTPRA	NAT8	ANKRD36C	COL27A1	GJA9	CIB2	MIR553	HNRNPH2	MAPK13	KCTD9	PGGT1B	GCNT1	IMPA2	GLIS2	SHANK2-AS1	C7orf50	SLFN12	ZFP69	LVRN	ZNF720	ZNF680	NAPEPLD	MSS51	TAP2	FOXF2	WWC3	SORCS3-AS1	ANKRD13B	PPP1R42	HAPLN1	PVR	C16orf72	RAB25	ADRA1D	LCN1	PLA2G4E	ANKRD31	MIR6786	CD300LF	IRAK1BP1	PET100	IRF3	YIF1B	C18orf21	SNORD114-29	PRICKLE3	CYB5R2	DNAI1	ZNF226
69	MAPK13	NAT8	GCNT1	PTPRA	GJA9	C7orf50	ZFP69	HNRNPH2	COL27A1	ANKRD36C	PGGT1B	KCTD9	MIR553	CIB2	ZNF680	SHANK2-AS1	GLIS2	WWC3	IMPA2	NAPEPLD	ZNF720	TAP2	SLFN12	SMYD5	ANKRD13B	RAB25	ADRA1D	TMEM63A	PVR	FOXF2	C16orf72	LCN1	IRAK1BP1	YIF1B	CXCR3	CLDN9	SNORD114-29	PPP1R42	PRICKLE3	LVRN	IRF3	SYVN1	MIR6786	TMEM132A	LRP8	PSMC3IP	MYSM1	HAPLN1	NMNAT1
70	NAT8	PTPRA	C7orf50	GJA9	COL27A1	MAPK13	ANKRD36C	KCTD9	HNRNPH2	ZFP69	GLIS2	ZNF680	PGGT1B	TAP2	GCNT1	LCN1	CIB2	PVR	IRAK1BP1	MIR553	RAB25	GLB1L2	SHANK2-AS1	SMYD5	LCLAT1	IMPA2	CLDN9	PRICKLE3	ADRA1D	FOXF2	SLFN12	NAPEPLD	WWC3	SEL1L2	ZNF720	C16orf72	SNORD114-29	IRF3	MELTF	ANKRD13B	MSL2	YIF1B	LVRN	CYB5R2	PLA2G4E	DNAI1	CCDC162P	LRP8	MYSM1
71	NAT8	COL27A1	HNRNPH2	RAB25	MIR553	ANKRD36C	GLIS2	MAPK13	PTPRA	KCTD9	GJA9	ZFP69	C7orf50	TAP2	PVR	PGGT1B	ZNF680	GCNT1	CIB2	IRAK1BP1	SLFN12	SHANK2-AS1	FOXF2	SMYD5	GLB1L2	NAPEPLD	SNORD17	C1orf74	SNORD114-29	ANKRD13B	PPP1R42	IMPA2	NSUN2	WWC3	ZNF720	LCLAT1	MIR6786	PLA2G4E	CD300LF	KDM1A	CCDC162P	NMNAT1	MELTF	AGPS	PRICKLE3	PCDHB7	IRF3	YIF1B	C16orf72
72	COL27A1	NAT8	GJA9	RAB25	GLIS2	TAP2	ANKRD36C	KCTD9	PTPRA	MAPK13	MIR553	HNRNPH2	C7orf50	CIB2	ZFP69	ZNF680	GCNT1	SLFN12	PGGT1B	IMPA2	SMYD5	FOXF2	GLB1L2	SNORD114-29	SHANK2-AS1	NAPEPLD	KIR2DS4	PVR	NMNAT1	SNORD17	TMEM63A	ZNF720	IRAK1BP1	LCN1	WWC3	TMEM132A	PLA2G4E	PRICKLE3	MELTF	RYR2	PC	ANKRD13B	LVRN	PPP1R42	LCLAT1	CLDN9	C1orf74	YIF1B	MT1A
73	NAT8	COL27A1	ZFP69	PTPRA	ANKRD36C	GJA9	MAPK13	KCTD9	PGGT1B	C7orf50	GCNT1	IMPA2	HNRNPH2	GLIS2	CIB2	MIR553	SHANK2-AS1	NAPEPLD	ZNF680	TAP2	FOXF2	ZNF720	SLFN12	C16orf72	SMYD5	RAB25	MSS51	CLDN9	PPP1R42	PVR	PRICKLE3	SNORD114-29	WWC3	C18orf21	IRF3	LVRN	MIR6786	LCN1	SORCS3-AS1	UTP11	NMNAT1	TMEM63A	PLA2G4E	ADRA1D	CCT6A	LRP8	ANKRD13B	LCLAT1	CXCR3
74	PTPRA	NAT8	COL27A1	ANKRD36C	KCTD9	GJA9	C7orf50	MIR553	MAPK13	PGGT1B	HNRNPH2	SHANK2-AS1	GCNT1	CIB2	ZFP69	RAB25	ZNF720	MSS51	ZNF680	C1orf74	NAPEPLD	SMYD5	WWC3	SLC4A2	CASTOR1	GLB1L2	SLFN12	PVR	FOXF2	IMPA2	KIR2DS4	ANKRD13B	LCN1	C16orf72	PRLHR	ANKRD31	PPP1R42	GLIS2	IRAK1BP1	MIR6786	SNORD114-29	SEL1L2	LVRN	IRF3	LCLAT1	ACADVL	PRICKLE3	SORCS3-AS1	MELTF
75	NAT8	GJA9	MAPK13	PTPRA	COL27A1	KCTD9	ZFP69	GCNT1	ANKRD36C	CIB2	C7orf50	SLFN12	MIR553	RAB25	PGGT1B	ZNF680	LCN1	SHANK2-AS1	IMPA2	GLIS2	HNRNPH2	FOXF2	NAPEPLD	TAP2	IRAK1BP1	GLB1L2	SMYD5	ZNF720	WWC3	METTL8	MIR6786	PVR	DNAI1	LVRN	IRF3	SNORD114-29	LCLAT1	PPP1R42	ADRA1D	TMEM63A	TPD52L3	TOMM20L	PLA2G4E	KIR2DS4	NMNAT1	MELTF	CLDN9	PET100	TMCC3
76	PTPRA	NAT8	ZNF680	COL27A1	GCNT1	ANKRD36C	CIB2	MAPK13	C7orf50	KCTD9	PGGT1B	ZFP69	LCN1	MIR553	HNRNPH2	GJA9	SHANK2-AS1	GLB1L2	NAPEPLD	LVRN	RAB25	DNAI1	METTL8	PVR	SLFN12	IMPA2	GLIS2	WWC3	ZNF720	PSMC3IP	TOMM20L	PPP1R42	LCLAT1	KRT20	MSS51	C16orf72	MELTF	IRF3	FOXF2	SEL1L2	MIR6786	KIR2DS4	SNORD115-11	CCDC162P	ADRA1D	C18orf21	PPCDC	TMCC3	CXCR3
77	PTPRA	NAT8	GJA9	ANKRD36C	MAPK13	COL27A1	GLIS2	ZFP69	KCTD9	C7orf50	RAB25	ZNF680	MIR553	HNRNPH2	CLDN9	PGGT1B	TAP2	CIB2	GLB1L2	GCNT1	IMPA2	SMYD5	PVR	SHANK2-AS1	SLFN12	LCLAT1	MELTF	IRAK1BP1	SNORD114-29	FOXF2	NAPEPLD	ZNF720	KIR2DS4	PPP1R42	PRICKLE3	WWC3	LCN1	PLA2G4E	NMNAT1	RYR2	SNORD17	MIR6786	ANKRD13B	MYSM1	C16orf72	UTP11	PPCDC	MT1A	TMEM63A
78	COL27A1	NAT8	ANKRD36C	PTPRA	KCTD9	GCNT1	GJA9	MAPK13	MIR553	ZFP69	PGGT1B	CIB2	C7orf50	ZNF680	SLFN12	C16orf72	RAB25	FOXF2	SHANK2-AS1	GLB1L2	HNRNPH2	IMPA2	LCN1	NAPEPLD	MSS51	WWC3	GLIS2	PPP1R42	IRF3	KIR2DS4	PVR	SNORD114-29	SMYD5	ZNF720	MELTF	LVRN	SEL1L2	CLDN9	CCDC162P	MIR6786	PSMC3IP	KRT20	IRAK1BP1	SORCS3-AS1	ANKRD13B	NMNAT1	DNAI1	METTL8	PRAMEF9
79	NAT8	GJA9	COL27A1	MAPK13	ANKRD36C	PTPRA	ZFP69	CLDN9	KCTD9	GCNT1	C7orf50	CIB2	ZNF680	GLIS2	PGGT1B	MIR553	TAP2	SLFN12	SHANK2-AS1	LCN1	PVR	HNRNPH2	FOXF2	GLB1L2	RAB25	SMYD5	SNORD114-29	IMPA2	NAPEPLD	IRF3	IRAK1BP1	ADRA1D	WWC3	KIR2DS4	TMEM63A	C16orf72	MELTF	NMNAT1	LVRN	PRICKLE3	ZNF720	ANKRD13B	PLA2G4E	TMEM132A	CCDC162P	DNAI1	RYR2	LCLAT1	MIR6786
80	PTPRA	NAT8	MAPK13	COL27A1	ANKRD36C	ZFP69	C7orf50	PGGT1B	KCTD9	GCNT1	GJA9	MIR553	HNRNPH2	GLIS2	CIB2	ZNF680	NAPEPLD	RAB25	SHANK2-AS1	WWC3	IMPA2	ZNF720	SMYD5	C16orf72	SLFN12	FOXF2	MSS51	PPP1R42	LCN1	SNORD114-29	PVR	MAP6	TMEM63A	IRF3	CYB5R2	MIR6786	CDC25C	CCDC162P	ANKRD13B	IRAK1BP1	LCLAT1	MYSM1	LVRN	PRICKLE3	UTP11	SEL1L2	SYVN1	ADRA1D	MSL2
81	NAT8	ANKRD36C	COL27A1	PTPRA	CIB2	GCNT1	MAPK13	ZNF680	PGGT1B	GJA9	C7orf50	KCTD9	MIR553	GLIS2	HNRNPH2	ZFP69	IMPA2	PVR	NAPEPLD	FOXF2	SHANK2-AS1	SLFN12	TOMM20L	TAP2	LVRN	LCN1	DNAI1	WWC3	RAB25	IRF3	PPP1R42	C16orf72	LCLAT1	SNORD17	NMNAT1	HIGD1C	PLA2G4E	MIR6786	ZNF720	CCT6A	CCDC162P	CLDN9	SEL1L2	SYNDIG1L	SNORD114-29	MSS51	IRAK1BP1	ADRA1D	ACADVL
82	NAT8	COL27A1	MAPK13	GJA9	PTPRA	ANKRD36C	C7orf50	ZFP69	GLIS2	KCTD9	GCNT1	CIB2	MIR553	PGGT1B	HNRNPH2	SHANK2-AS1	SNORD114-29	ZNF680	TAP2	SMYD5	SLFN12	NAPEPLD	RAB25	GLB1L2	LCN1	WWC3	ZNF720	FOXF2	PVR	KIR2DS4	IMPA2	MELTF	ANKRD13B	NMNAT1	STK31	IRAK1BP1	C16orf72	MSS51	ACADVL	IRF3	PRICKLE3	PPP1R42	C18orf21	TTC23L	CCDC162P	TMEM132A	LVRN	TMEM63A	DNAI1
83	NAT8	RAB25	COL27A1	MAPK13	KCTD9	GJA9	PTPRA	ZFP69	ANKRD36C	SHANK2-AS1	MIR553	HNRNPH2	GCNT1	TAP2	CIB2	GLIS2	ZNF680	SNORD114-29	C7orf50	FOXF2	SMYD5	PGGT1B	WWC3	ZNF720	TTC23L	IMPA2	SLFN12	ANKRD13B	NAPEPLD	PVR	IRAK1BP1	MIR6786	BPNT1	GLB1L2	PPP1R42	LCN1	CD300LF	NMNAT1	TMEM63A	LCLAT1	LVRN	CYB5R2	MELTF	TPD52L3	SORCS3-AS1	C16orf72	IRF3	PRAMEF9	VTRNA1-1
84	NAT8	MAPK13	HNRNPH2	COL27A1	GJA9	MIR553	PVR	PTPRA	ZNF680	GLIS2	GCNT1	ANKRD36C	FOXF2	CIB2	KCTD9	RAB25	LCN1	IMPA2	LVRN	TAP2	SHANK2-AS1	ZFP69	C7orf50	NAPEPLD	SLFN12	PGGT1B	SMYD5	LCLAT1	AGPS	SNORD114-29	CD300LF	PRAMEF9	NMNAT1	ZNF720	IRAK1BP1	SNORD17	MIR6786	ACADVL	WWC3	ADRA1D	TMEM63A	SYNDIG1L	SFTA1P	PET100	PLA2G4E	PRICKLE3	DNAI1	YIF1B	ANKRD13B
85	COL27A1	ANKRD36C	NAT8	PTPRA	KCTD9	MIR553	MAPK13	HNRNPH2	ZFP69	GJA9	RAB25	C7orf50	GLIS2	PGGT1B	CIB2	NAPEPLD	GCNT1	PVR	TAP2	ACADVL	ZNF680	PPP1R42	SHANK2-AS1	IMPA2	WWC3	CASTOR1	LVRN	ZNF720	SLFN12	FOXF2	GLB1L2	MIR6786	PRLHR	MSS51	AGPS	SNORD114-29	IRF3	CCT6A	PCDHB7	SEL1L2	ADRA1D	ANKRD13B	SORCS3-AS1	IRAK1BP1	SLC4A2	C18orf21	CD300LF	LCN1	C16orf72
86	NAT8	COL27A1	PTPRA	HNRNPH2	MAPK13	ZFP69	GJA9	GCNT1	ANKRD36C	KCTD9	PVR	C7orf50	RAB25	TAP2	PGGT1B	SHANK2-AS1	MIR553	ZNF680	CIB2	GLIS2	WWC3	NSUN2	LCN1	SMYD5	ZNF720	ANKRD13B	LVRN	IRAK1BP1	GLB1L2	FOXF2	SLFN12	SNORD114-29	NAPEPLD	AGPS	IMPA2	PPP1R42	PSMC3IP	MELTF	YIF1B	IRF3	MIR6786	C16orf72	SNORD17	PC	LCLAT1	CCDC162P	SLURP1	CLDN9	ACADVL
87	NAT8	PTPRA	COL27A1	MAPK13	ANKRD36C	ZFP69	GJA9	HNRNPH2	GCNT1	KCTD9	GLIS2	ZNF680	C7orf50	CIB2	MIR553	PGGT1B	SHANK2-AS1	RAB25	PVR	SNORD114-29	IMPA2	TAP2	GLB1L2	PPP1R42	IRF3	ANKRD13B	NAPEPLD	ZNF720	SMYD5	FOXF2	WWC3	IRAK1BP1	MELTF	ADRA1D	SLFN12	C16orf72	CCDC162P	LVRN	SNORD17	SLC35F3	DNAI1	LCLAT1	NSUN2	PSMC3IP	CYB5R2	NMNAT1	STK31	MYSM1	MT1A
88	NAT8	GJA9	COL27A1	TAP2	RAB25	MAPK13	C7orf50	KCTD9	MIR553	ANKRD36C	PTPRA	PGGT1B	ZFP69	IMPA2	HNRNPH2	GLIS2	CIB2	IRAK1BP1	GCNT1	ZNF680	SHANK2-AS1	ZNF720	NAPEPLD	SLFN12	SEL1L2	MSS51	FOXF2	WWC3	SMYD5	PPP1R42	IRF3	MIR6786	SNORD114-29	C16orf72	PVR	ANKRD13B	PLA2G4E	NMNAT1	ADRA1D	PET100	SNORD17	PRICKLE3	TMEM63A	RYR2	LCLAT1	LVRN	YIF1B	CYB5R2	UTP11
89	GJA9	NAT8	MAPK13	COL27A1	PTPRA	C7orf50	ANKRD36C	TAP2	ZFP69	GCNT1	KCTD9	PGGT1B	CIB2	MIR553	HNRNPH2	ZNF680	SEL1L2	IRAK1BP1	RAB25	GLIS2	SHANK2-AS1	SNORD114-29	FOXF2	SMYD5	IRF3	GLB1L2	IMPA2	SLFN12	ZNF720	PVR	NAPEPLD	LCN1	KIR2DS4	WWC3	TMEM63A	LVRN	NMNAT1	MELTF	SNORD17	PRICKLE3	EVA1B	CCDC162P	MSS51	PPP1R42	CLDN9	TMEM132A	PC	PLA2G4E	ANKRD13B
90	NAT8	ANKRD36C	GJA9	COL27A1	MAPK13	GCNT1	PTPRA	CIB2	KCTD9	MIR553	RAB25	GLIS2	SHANK2-AS1	HNRNPH2	PGGT1B	IMPA2	ZNF680	TAP2	ZFP69	C16orf72	SLFN12	FOXF2	SMYD5	SNORD114-29	ZNF720	CLDN9	NAPEPLD	C7orf50	LVRN	ADRA1D	WWC3	MIR6786	LCLAT1	PET100	PVR	NMNAT1	PPP1R42	PC	CYB5R2	TPD52L3	ANKRD13B	LCN1	SNORD17	IRAK1BP1	PRICKLE3	YIF1B	PLA2G4E	CD300LF	HIGD1C
91	NAT8	MAPK13	GJA9	C7orf50	GCNT1	ANKRD36C	PTPRA	SHANK2-AS1	CIB2	COL27A1	PGGT1B	MIR553	ZNF680	CLDN9	KCTD9	DNAI1	ZFP69	HNRNPH2	NAPEPLD	FOXF2	RAB25	SNORD114-29	IMPA2	WWC3	GLIS2	ZNF720	SLFN12	ANKRD13B	TAP2	SMYD5	TOMM20L	LVRN	MELTF	PRICKLE3	GLB1L2	METTL8	IRAK1BP1	SNORD115-11	LCN1	IRF3	STK31	PVR	MIR6786	HIST1H1E	YIF1B	TMEM63A	PSMC3IP	NMNAT1	CXCR3
92	NAT8	ANKRD36C	COL27A1	PTPRA	MAPK13	KCTD9	GCNT1	GJA9	PGGT1B	BARX1	C7orf50	HNRNPH2	TMEM204	MIR553	ZFP69	RAB25	ZNF680	CIB2	SHANK2-AS1	PPP1R42	KIR2DS4	GLB1L2	IMPA2	FOXF2	CLDN9	SMYD5	LCN1	SNORD114-29	ZNF720	PVR	WWC3	MELTF	DNAI1	LVRN	GLIS2	SLFN12	C1orf74	MSS51	NAPEPLD	LCLAT1	TMEM63A	ANKRD13B	SFTA1P	TAP2	RYR2	YIF1B	MIR6786	IRAK1BP1	MYSM1
93	PTPRA	NAT8	HNRNPH2	COL27A1	ANKRD36C	KCTD9	PGGT1B	C7orf50	ZNF680	GCNT1	MAPK13	MIR553	CIB2	ZFP69	RAB25	GLIS2	PVR	GJA9	ANKRD31	NAPEPLD	LVRN	SHANK2-AS1	ADRA1D	GLB1L2	NSUN2	ZNF720	IRF3	SMYD5	CYB5R2	IMPA2	LCN1	WWC3	ANKRD13B	PSMC3IP	FOXF2	C16orf72	AGPS	MELTF	SNORD114-29	SYVN1	TDRD12	YIF1B	SLFN12	MYSM1	LCLAT1	CCDC162P	PRICKLE3	MAP6	MIR6786
94	NAT8	MIR553	ANKRD36C	COL27A1	GJA9	RAB25	KCTD9	GCNT1	IMPA2	PTPRA	CIB2	MAPK13	TAP2	GLIS2	FOXF2	ZFP69	SNORD114-29	NAPEPLD	SLC4A2	HNRNPH2	SLFN12	PGGT1B	SMYD5	SHANK2-AS1	MSS51	C7orf50	MIR6786	CASTOR1	ZNF680	ZNF720	WWC3	PRICKLE3	C16orf72	PVR	PC	NMNAT1	CLDN9	LCLAT1	PPP1R42	CYB5R2	LVRN	VTRNA1-1	ACADVL	CD300LF	SFTA1P	UTP11	PLA2G4E	PRLHR	SYNDIG1L
95	NAT8	COL27A1	PTPRA	KCTD9	GJA9	HNRNPH2	ANKRD36C	MIR553	MAPK13	GCNT1	ZNF680	ZFP69	SHANK2-AS1	PVR	CIB2	C7orf50	PGGT1B	LCN1	GLB1L2	RAB25	TAP2	ZNF720	FOXF2	CLDN9	IMPA2	SLFN12	LCLAT1	YIF1B	PRICKLE3	WWC3	LVRN	NAPEPLD	MELTF	IRAK1BP1	MSS51	GLIS2	PPP1R42	SNORD17	ANKRD13B	FAM184B	SORCS3-AS1	SMYD5	C16orf72	CD300LF	PLA2G4E	ACADVL	CCDC162P	UTP11	MIR6786
96	NAT8	GCNT1	ANKRD36C	COL27A1	C7orf50	GJA9	ZNF680	PTPRA	MAPK13	HNRNPH2	CIB2	PGGT1B	KCTD9	MIR553	GLIS2	ZFP69	TAP2	WWC3	SHANK2-AS1	IMPA2	PVR	RAB25	NAPEPLD	GLB1L2	SLFN12	FOXF2	KIR2DS4	SMYD5	SNORD114-29	PSMC3IP	IRF3	MELTF	DNAI1	MSS51	ANKRD13B	NMNAT1	ZNF720	C16orf72	CYB5R2	PC	LVRN	PLA2G4E	IRAK1BP1	SORCS3-AS1	MIR6786	LCN1	DEFB127	CLDN9	LCLAT1
97	NAT8	GJA9	PTPRA	MAPK13	C7orf50	COL27A1	PGGT1B	TAP2	HNRNPH2	GLIS2	KCTD9	ANKRD36C	ZFP69	CIB2	RAB25	MIR553	GCNT1	ZNF680	IRAK1BP1	FOXF2	GLB1L2	SMYD5	SLFN12	KIR2DS4	ZNF720	SNORD17	SHANK2-AS1	SNORD114-29	IMPA2	SEL1L2	ADRA1D	LCN1	NAPEPLD	PVR	MELTF	C16orf72	CD300LF	LVRN	WWC3	ANKRD13B	NMNAT1	MIR6786	ANKRD31	CLDN9	PRICKLE3	EVA1B	IRF3	DNAI1	MSS51
98	NAT8	ANKRD36C	PTPRA	COL27A1	GJA9	MAPK13	PGGT1B	C7orf50	ZFP69	KCTD9	HNRNPH2	GCNT1	MSS51	MIR553	SHANK2-AS1	CIB2	ZNF680	NAPEPLD	IMPA2	ZNF720	PVR	TAP2	GLB1L2	PRICKLE3	ANKRD13B	WWC3	C16orf72	CLDN9	MELTF	LVRN	NMNAT1	PPP1R42	SORCS3-AS1	SLFN12	C1orf74	SNORD114-29	YIF1B	MIR6786	FOXF2	CCT6A	RAB25	SEL1L2	PSMC3IP	IRF3	GLIS2	STK31	LCN1	C18orf21	ADRA1D
99	NAT8	MAPK13	GJA9	C7orf50	SEL1L2	PTPRA	ANKRD36C	TAP2	COL27A1	GCNT1	ZFP69	ZNF680	MIR553	KCTD9	CIB2	PGGT1B	HNRNPH2	GLIS2	RAB25	IRAK1BP1	GLB1L2	SHANK2-AS1	IMPA2	PVR	NAPEPLD	SNORD114-29	SMYD5	FOXF2	SLFN12	EVA1B	ZNF720	KIR2DS4	IRF3	WWC3	CCDC54	MELTF	LCN1	TMEM63A	ANKRD13B	NMNAT1	RYR2	DNAI1	LCLAT1	PLA2G4E	CCDC162P	PPP1R42	PCNA	YIF1B	MYSM1
100	NAT8	PTPRA	C7orf50	KCTD9	MAPK13	ANKRD36C	PGGT1B	COL27A1	ZFP69	ZNF680	GCNT1	CIB2	HNRNPH2	MIR553	GLIS2	NAPEPLD	LCN1	FOXF2	GJA9	SHANK2-AS1	ZNF720	IMPA2	GLB1L2	PVR	PPP1R42	RAB25	ADRA1D	CD300LF	IRF3	C16orf72	WWC3	SLFN12	LVRN	MIR6786	LCLAT1	CLDN9	PRAMEF9	KIR2DS4	SEL1L2	ACADVL	MELTF	ANKRD13B	SYNDIG1L	DNAI1	CXCR3	SYVN1	MSS51	PCDHB7	MYSM1
[truncated: 101 more columns]
